# Supplementary material for: Copper regulates the expression of immune genes in microglial cells in vitro
Source: Immunobiology. Author manuscript; Available in PMC 2026 Jun 22. (PMC13285316; doi:10.1016/j.imbio.2025.153145)
Supplement: 2 [file NIHMS2187441-supplement-2.xlsx]

## Sheet: Sheet1
shRNA Sample	shRNA Oligo Sequence
Atp7a. KD1	atTGCTGTTGACAGTGAGCGCAAGGTGTTTGCTGAAGTTCTATAGTGAAGCCACAGATGTATAGAACTTCAGCAAACACCTTATGCCTACTGCCTCGGAc
Atp7a KD2	atTGCTGTTGACAGTGAGCGAAACAGCGTTGTTACTAGTGAATAGTGAAGCCACAGATGTATTCACTAGTAACAACGCTGTTCTGCCTACTGCCTCGGAc
Slc31a1 KD1	atTGCTGTTGACAGTGAGCGCAAGTTCCTAGGTGATGTTCTATAGTGAAGCCACAGATGTATAGAACATCACCTAGGAACTTATGCCTACTGCCTCGGAc
Slc31a1 KD2	atTGCTGTTGACAGTGAGCGCCCCAGGTAGCTTAGTGTTTAATAGTGAAGCCACAGATGTATTAAACACTAAGCTACCTGGGATGCCTACTGCCTCGGAc
CTRL-Luci.1309	atTGCTGTTGACAGTGAGCGCCCGCCTGAAGTCTCTGATTAATAGTGAAGCCACAGATGTATTAATCAGAGACTTCAGGCGGTTGCCTACTGCCTCGGAc
