# Supplementary material for: Copper regulates the expression of immune genes in microglial cells in vitro
Source: Immunobiology. Author manuscript; Available in PMC 2026 Jun 22. (PMC13285316; doi:10.1016/j.imbio.2025.153145)
Supplement: 7 [file NIHMS2187441-supplement-7.xlsx]

## Sheet: Sheet1
Gene_Id	baseMean	log2FoldChange	lfcSE	pvalue	padj	external_gene_name
ENSMUSG00000121040	49.2832	9.68296	1.29251	1.00466e-16	5.27995e-15
ENSMUSG00000119132	20.4914	8.47707	1.35189	1.07074e-12	3.18279e-11	Gm24407
ENSMUSG00000118859	6.00298	7.98712	2.40735	4.03322e-09	6.85076e-08	Gm26316
ENSMUSG00000119892	9.9207	6.22303	1.14569	2.86426e-08	4.09683e-07	Gm23971
ENSMUSG00000119227	3.82096	5.38272	1.62979	4.42058e-05	0.000316849	Gm25099
ENSMUSG00000011171	9.05336	5.35999	2.10611	1.15097e-05	9.38062e-05	Vipr2
ENSMUSG00000072772	144.763	5.27023	0.240498	8.18529e-107	6.86132e-103	Grcc10
ENSMUSG00000064899	7.67096	5.23626	1.07283	1.78515e-07	2.14231e-06	Snord118
ENSMUSG00000119895	10.8293	4.96198	0.74186	6.91431e-12	1.85469e-10	Gm22513
ENSMUSG00000120016	5.04313	4.80591	1.50972	6.94327e-05	0.000472419
ENSMUSG00000091993	28.6628	4.78148	0.474624	9.95345e-25	1.6181e-22	B930036N10Rik
ENSMUSG00000118837	10.8933	4.75843	0.773414	9.77144e-11	2.18424e-09	Rnu2-10
ENSMUSG00000085965	3.9858	4.73587	2.14646	8.91669e-05	0.00059053	2310016D23Rik
ENSMUSG00000105287	2.34478	4.73217	2.40487	0.000337992	0.00191888	Gm43577
ENSMUSG00000037390	13.47	4.69656	0.65135	8.94655e-14	3.15733e-12	Muc3
ENSMUSG00000065176	7.59234	4.66086	0.83763	4.20184e-09	7.09404e-08	Rnu12
ENSMUSG00000119427	3.18604	4.65481	2.28066	0.0014186	0.00672603	Gm24830
ENSMUSG00000119776	13.6535	4.63784	0.727332	1.97452e-11	5.00043e-10	Gm23849
ENSMUSG00000114709	4.33023	4.42535	1.3513	6.75876e-05	0.000462115	Gm47920
ENSMUSG00000081282	3.74219	4.18461	1.53316	0.000484911	0.00264089	Gm13836
ENSMUSG00000121104	4.37788	4.11602	1.23536	0.000130624	0.000829509
ENSMUSG00000097613	2.33421	4.03817	2.51883	0.00120828	0.00583436	Gm17597
ENSMUSG00000050824	16.7112	4.00859	0.815517	2.08039e-07	2.45791e-06	Sstr5
ENSMUSG00000034035	8.47988	3.93432	1.01996	4.66553e-05	0.000331852	Ccdc17
ENSMUSG00000119403	3.38891	3.88242	1.21034	0.000119955	0.00076904	Gm22265
ENSMUSG00000034936	18.6181	3.80806	0.894869	1.21132e-06	1.22483e-05	Arl4d
ENSMUSG00000111846	4.70213	3.71937	1.20605	0.000299784	0.00173008	Gm47271
ENSMUSG00000119946	18.2609	3.70983	0.673905	2.10486e-09	3.71844e-08
ENSMUSG00000119286	9.73664	3.69924	0.611515	1.55188e-10	3.34842e-09	Rnu5g
ENSMUSG00000010362	80.0652	3.68949	0.339346	1.02228e-28	2.25506e-26	Rdm1
ENSMUSG00000043085	3.18872	3.65444	1.29681	0.000526437	0.00283876	Tmem82
ENSMUSG00000118839	11.0617	3.64521	2.2947	0.00194254	0.00881137	Gm25360
ENSMUSG00000107722	5.86367	3.48489	0.892229	6.51217e-06	5.65096e-05	2900060B14Rik
ENSMUSG00000072255	4.3361	3.4306	0.994176	5.19695e-05	0.000365772	Rpl31-ps17
ENSMUSG00000119476	7.12608	3.42146	0.860455	4.4345e-06	3.99058e-05	Rnu1a1
ENSMUSG00000119838	3.27982	3.38477	1.52447	0.00122847	0.00591989	Gm23444
ENSMUSG00000065232	3.49951	3.36959	1.33993	0.000637808	0.00335936	Gm22973
ENSMUSG00000117503	2.62905	2.96604	1.34192	0.00234963	0.0103414	Gm7527
ENSMUSG00000005125	281.857	2.95912	0.151593	5.0613e-86	2.82842e-82	Ndrg1
ENSMUSG00000020908	15.8178	2.95808	0.669613	9.22368e-07	9.61063e-06	Myh3
ENSMUSG00000096140	2.22618	2.90171	1.83923	0.00398053	0.0162369	Ankrd66
ENSMUSG00000102425	2.55023	2.87724	1.39185	0.00283607	0.0122134	Gm26616
ENSMUSG00000010660	13.3228	2.7659	0.977904	0.000510183	0.00276178	Plcd1
ENSMUSG00000119873	2.31336	2.75632	1.79589	0.00468163	0.0186475	Gm24497
ENSMUSG00000054594	3.73616	2.74509	1.54643	0.00317218	0.0134808	Oscar
ENSMUSG00000120196	4.49252	2.7056	0.847849	0.000103818	0.000676716
ENSMUSG00000120633	6.18453	2.68411	0.7913	5.45722e-05	0.000381369
ENSMUSG00000043939	15.0381	2.68134	0.830176	8.4543e-05	0.000562892	A530064D06Rik
ENSMUSG00000111148	45.7513	2.63547	0.301108	1.44361e-19	1.13625e-17	Gm2774
ENSMUSG00000028777	21.0315	2.56141	0.633479	2.61195e-06	2.46979e-05	Gnat3
ENSMUSG00000072618	13.4554	2.53381	0.956105	0.000922923	0.00462981	Gm10384
ENSMUSG00000028211	18.3912	2.51432	0.631477	4.59647e-06	4.11865e-05	Trp53inp1
ENSMUSG00000020599	31.2904	2.50663	0.407859	4.6701e-11	1.11056e-09	Rgs9
ENSMUSG00000034452	8.48893	2.44427	0.622944	5.52735e-06	4.87203e-05	Slc24a1
ENSMUSG00000107668	3.8553	2.43672	1.49627	0.00457632	0.0183163	Gm44424
ENSMUSG00000074213	2.34452	2.4173	3.14342	0.00608029	0.0231989	Gm10642
ENSMUSG00000032310	16.4376	2.40239	0.404818	1.91652e-10	4.08785e-09	Cyp1a2
ENSMUSG00000104554	4.10251	2.40237	1.4	0.00249581	0.0109334	Gm4610
ENSMUSG00000055148	39.5018	2.37383	0.491805	1.06677e-07	1.33566e-06	Klf2
ENSMUSG00000087894	3.7194	2.37371	1.24192	0.00221782	0.00985468	Gm25280
ENSMUSG00000054013	21.6752	2.34175	0.505808	2.15439e-07	2.53462e-06	Tmem179
ENSMUSG00000105345	6.01478	2.33751	0.87796	0.000454495	0.00249333	BC030343
ENSMUSG00000120864	4.02128	2.33236	0.988186	0.000972512	0.00483947
ENSMUSG00000103739	5.06913	2.33172	1.43665	0.00593207	0.0227161	Gm37653
ENSMUSG00000086206	3.46679	2.32763	1.03669	0.00148142	0.00697444	Gm13783
ENSMUSG00000087198	4.06823	2.31843	1.16544	0.00283528	0.0122131	Tmem274
ENSMUSG00000029372	8.37303	2.31426	0.7847	0.000166879	0.00103085	Ppbp
ENSMUSG00000108461	36.7042	2.31402	0.339127	6.26945e-13	1.95004e-11	AV356131
ENSMUSG00000120808	39.9029	2.31151	0.249444	1.43425e-21	1.58192e-19
ENSMUSG00000103570	4.25927	2.2752	0.829166	0.000325432	0.00185552	C630004M23Rik
ENSMUSG00000110335	3.72393	2.27343	1.29907	0.00259546	0.0113377	1700015I17Rik
ENSMUSG00000046793	3.68912	2.24311	1.05645	0.00188181	0.00857766	Gpr61
ENSMUSG00000105140	8.57044	2.24291	0.97599	0.00140393	0.00666579	Gm43127
ENSMUSG00000060509	10.8609	2.2214	0.528297	1.55868e-06	1.53985e-05	Xcr1
ENSMUSG00000045027	3.5681	2.21236	1.31212	0.00334982	0.0140928	Prss22
ENSMUSG00000111904	2.59567	2.19517	1.67602	0.00746506	0.0275725	Gm2395
ENSMUSG00000116793	5.313	2.18483	1.28736	0.00639215	0.0241797	Gm34256
ENSMUSG00000086494	20.9537	2.15966	0.445936	8.59714e-08	1.10024e-06	2210417A02Rik
ENSMUSG00000005045	27.3011	2.15483	0.369177	3.16557e-10	6.49581e-09	Chd5
ENSMUSG00000048406	36.6871	2.13801	0.453662	1.30123e-07	1.60406e-06	B330016D10Rik
ENSMUSG00000109341	8.09081	2.11171	0.593703	2.33357e-05	0.000178152	Gm30873
ENSMUSG00000115026	11.7708	2.10633	0.535385	5.70577e-06	5.00823e-05	Gm49041
ENSMUSG00000111343	10.4726	2.09797	0.600716	2.66991e-05	0.000201445	Gm47175
ENSMUSG00000080972	7.9052	2.09134	0.647662	8.2246e-05	0.000549633	Gm16061
ENSMUSG00000009551	10.2747	2.0774	0.675461	0.000123436	0.00078955	6330409D20Rik
ENSMUSG00000052673	14.0757	2.07267	0.527928	5.07724e-06	4.5037e-05	Gm9887
ENSMUSG00000107944	4.59593	2.06853	0.941753	0.00158735	0.0074025	Gm44280
ENSMUSG00000120910	6.10309	2.04992	0.681224	0.000155384	0.000969551
ENSMUSG00000014164	12.3923	2.04985	0.774731	0.000488265	0.00265685	Klhl3
ENSMUSG00000079597	15.1939	2.04747	0.440606	2.09486e-07	2.47326e-06	Cstdc4
ENSMUSG00000033955	73.2838	2.02992	0.354773	7.38008e-10	1.41726e-08	Tnks1bp1
ENSMUSG00000120580	3.82004	2.02667	1.35096	0.00531582	0.0207107
ENSMUSG00000027254	6.07766	2.02164	1.03585	0.00227738	0.0100873	Map1a
ENSMUSG00000064369	7.52047	2.0102	0.990866	0.00143969	0.00680472	mt-Te
ENSMUSG00000116657	348.793	2.00922	0.407399	4.48905e-08	6.11398e-07	Gm49774
ENSMUSG00000025318	18.0654	2.0084	0.441996	3.34779e-07	3.80255e-06	Jph3
ENSMUSG00000031448	5.18996	2.00517	0.849636	0.000802027	0.00410564	Adprhl1
ENSMUSG00000096351	15.3972	1.99906	0.5928	3.76234e-05	0.000274361	Samd11
ENSMUSG00000035498	61.755	1.99313	0.31538	1.46968e-11	3.79064e-10	Cdcp1
ENSMUSG00000054181	4.13021	1.97302	1.13757	0.00376112	0.0155041	A930012O16Rik
ENSMUSG00000051054	5.93676	1.96646	0.865296	0.00105929	0.00521861	1700014D04Rik
ENSMUSG00000056735	9.56581	1.94449	0.828329	0.00111213	0.00543741	A930024E05Rik
ENSMUSG00000031431	106.722	1.93988	0.358008	4.46844e-09	7.52142e-08	Tsc22d3
ENSMUSG00000084817	102.112	1.93541	0.208645	1.07743e-21	1.20421e-19	Gm5526
ENSMUSG00000113845	8.18412	1.90672	1.01421	0.00272521	0.0118149	Gm39473
ENSMUSG00000044471	26.3968	1.90621	0.390683	6.31616e-08	8.33126e-07	Lncpint
ENSMUSG00000003849	13.6554	1.90531	0.562165	3.87175e-05	0.000281239	Nqo1
ENSMUSG00000102899	7.57711	1.8972	0.772921	0.000707991	0.00369075	Gm37850
ENSMUSG00000022144	21.8269	1.87351	0.454118	2.0775e-06	2.0063e-05	Gdnf
ENSMUSG00000086683	9.41004	1.86793	0.685791	0.000287844	0.00166806	Gm12867
ENSMUSG00000047415	62.6508	1.86611	0.26192	6.78518e-14	2.42545e-12	Gpr68
ENSMUSG00000074417	5.12486	1.86472	0.739786	0.000551853	0.00295954	Pira12
ENSMUSG00000026589	8.92946	1.85937	0.779485	0.000710856	0.00370224	Sec16b
ENSMUSG00000087444	10.8395	1.85835	0.561903	5.00232e-05	0.000353558	Gm5475
ENSMUSG00000118243	2.76607	1.85295	2.71819	0.0095014	0.0339061	Gm50203
ENSMUSG00000120406	7.24169	1.84821	0.642251	0.000233148	0.0013846
ENSMUSG00000037868	40.993	1.83986	0.672822	0.000246616	0.00145173	Egr2
ENSMUSG00000029334	36.1787	1.83657	0.253291	2.81771e-14	1.06394e-12	Prkg2
ENSMUSG00000046826	7.5797	1.82687	0.840132	0.00171202	0.00789387	Fam187b
ENSMUSG00000120882	13.5983	1.8235	0.427135	1.2317e-06	1.24095e-05
ENSMUSG00000073650	15.0406	1.81686	0.498992	1.66488e-05	0.000131783	Catip
ENSMUSG00000034799	65.7004	1.80902	0.279714	6.289e-12	1.6951e-10	Unc13a
ENSMUSG00000020689	19.276	1.80641	0.401002	3.97533e-07	4.47291e-06	Itgb3
ENSMUSG00000087026	10.3843	1.79965	0.647569	0.000297783	0.00171912	A230103J11Rik
ENSMUSG00000107205	2.85057	1.79538	1.79717	0.010774	0.0377326	Gm42576
ENSMUSG00000106940	5.70881	1.7911	0.81302	0.00129274	0.00619754	Gm42930
ENSMUSG00000120978	13.6335	1.78707	0.509096	2.45852e-05	0.000186841
ENSMUSG00000052658	9.21712	1.78161	0.609051	0.000205399	0.00123957	5830454E08Rik
ENSMUSG00000020785	4.73365	1.77876	0.858943	0.00166927	0.00771795	Camkk1
ENSMUSG00000026980	3.85815	1.77778	1.0168	0.00320261	0.0135894	Ly75
ENSMUSG00000106375	10.4923	1.77487	0.791282	0.000965584	0.0048107	Gm43361
ENSMUSG00000090387	5.23554	1.76446	1.29115	0.00433051	0.0174648	Gm17056
ENSMUSG00000000791	34.2505	1.76281	0.288598	6.70596e-11	1.53797e-09	Il12rb1
ENSMUSG00000068587	7.82269	1.76021	0.73571	0.000857153	0.00435328	Mgam
ENSMUSG00000033644	235.792	1.74831	0.14222	6.83276e-36	4.23877e-33	Piwil2
ENSMUSG00000101013	9.1448	1.74363	0.521378	4.75912e-05	0.000337936	A630072M18Rik
ENSMUSG00000027611	4680.66	1.73217	0.118963	3.4582e-49	4.83139e-46	Procr
ENSMUSG00000120680	617.431	1.72863	0.137445	1.88075e-37	1.26123e-34
ENSMUSG00000028949	35.1257	1.72031	0.328986	9.92516e-09	1.56829e-07	Smarcd3
ENSMUSG00000117713	10.4181	1.71774	0.550344	9.73787e-05	0.000637717	Gm46637
ENSMUSG00000037428	49.2615	1.71044	0.385922	5.4167e-07	5.89682e-06	Vgf
ENSMUSG00000120945	7.94024	1.70755	0.610958	0.000290588	0.00168147
ENSMUSG00000113361	20.6729	1.70656	0.354763	1.00769e-07	1.26831e-06	B930059L03Rik
ENSMUSG00000091898	11.5702	1.70651	0.440241	6.60682e-06	5.70945e-05	Tnnc1
ENSMUSG00000100396	7.65583	1.70564	0.674234	0.000537057	0.0028886	Gm29367
ENSMUSG00000107863	9.30316	1.69981	0.645564	0.000453004	0.00248596	Gm44389
ENSMUSG00000037552	120.074	1.69	0.209447	4.71107e-17	2.58954e-15	Plekhg2
ENSMUSG00000062157	37.9949	1.67925	0.447597	1.03406e-05	8.53148e-05	Ifnlr1
ENSMUSG00000048164	49.329	1.67812	0.296224	9.40535e-10	1.7618e-08	Gm7204
ENSMUSG00000072612	24.8673	1.67115	0.553316	0.000121834	0.000779899	Gm10382
ENSMUSG00000120441	11.3949	1.66316	0.783071	0.00142692	0.00675392
ENSMUSG00000110350	28.4297	1.65961	0.353795	1.73928e-07	2.09326e-06	Gm10252
ENSMUSG00000030494	40.1177	1.65921	0.408423	2.67888e-06	2.53038e-05	Rhpn2
ENSMUSG00000084970	5.44789	1.6565	1.21318	0.00504131	0.0198398	1700060J05Rik
ENSMUSG00000089942	17.1837	1.65588	0.429579	6.57002e-06	5.68644e-05	Pira2
ENSMUSG00000008540	74.2139	1.65332	0.874144	0.00419753	0.0169775	Mgst1
ENSMUSG00000056411	8.98212	1.64547	0.570752	0.000218338	0.00130777	Gm12500
ENSMUSG00000046318	132.246	1.6423	0.251893	4.55959e-12	1.24701e-10	Ccbe1
ENSMUSG00000073130	6.10267	1.62546	0.669143	0.000759595	0.00391473	Gm1141
ENSMUSG00000093989	14.7287	1.61885	0.466521	3.37601e-05	0.000248567	Rnasek
ENSMUSG00000120070	28.1541	1.61833	0.311372	1.38409e-08	2.12915e-07
ENSMUSG00000040740	14.7478	1.60221	0.478748	4.71804e-05	0.000335303	Slc25a34
ENSMUSG00000099632	30.0276	1.60064	0.330142	8.9074e-08	1.13388e-06	2900093K20Rik
ENSMUSG00000110834	70.2742	1.58779	0.213113	6.34203e-15	2.63832e-13	Gm39469
ENSMUSG00000097081	44.7073	1.58636	0.283839	1.55022e-09	2.80059e-08	Gm10425
ENSMUSG00000115569	22.2813	1.58491	0.452578	2.62946e-05	0.00019911	Gm49169
ENSMUSG00000028542	146.135	1.5781	0.230969	6.32705e-13	1.96303e-11	Slc6a9
ENSMUSG00000021565	29.0413	1.57612	0.375447	1.60567e-06	1.58337e-05	Slc6a19
ENSMUSG00000104818	79.0482	1.57458	0.19654	8.15133e-17	4.33832e-15	Gm43661
ENSMUSG00000079138	15.0429	1.57361	0.651215	0.000834065	0.0042476	Gm8818
ENSMUSG00000120938	83.7975	1.57134	0.213243	1.13907e-14	4.50387e-13
ENSMUSG00000032656	12.0081	1.56971	0.680012	0.00103961	0.00512919	Marchf3
ENSMUSG00000120495	6.26445	1.56741	0.744178	0.00163082	0.00756103
ENSMUSG00000027313	116.513	1.5519	0.429576	1.58786e-05	0.000125984	Chac1
ENSMUSG00000020034	152.388	1.54338	0.217078	8.81475e-14	3.11771e-12	Tcp11l2
ENSMUSG00000032802	8282.78	1.53618	0.263217	3.43961e-10	7.02376e-09	Srxn1
ENSMUSG00000104568	8.17546	1.53617	0.713	0.00141903	0.00672603	Gm43255
ENSMUSG00000028691	31344	1.5288	0.112447	7.22628e-43	7.57178e-40	Prdx1
ENSMUSG00000097816	17.793	1.52328	0.429037	2.25213e-05	0.000172959	Gm26811
ENSMUSG00000117390	7.85482	1.52197	0.734162	0.00161728	0.00751094	Gm50080
ENSMUSG00000086851	11.6553	1.51045	0.607125	0.00061712	0.0032627	A430108G06Rik
ENSMUSG00000109864	81.4978	1.5095	0.613668	0.000586363	0.00311976	Eid3
ENSMUSG00000111539	5.55766	1.50748	1.48067	0.00744119	0.0274965	Gm48372
ENSMUSG00000050578	2813.76	1.4982	0.655052	0.000966173	0.00481221	Mmp13
ENSMUSG00000008348	2990.19	1.4982	0.221553	9.17299e-13	2.75765e-11	Ubc
ENSMUSG00000004791	13.7669	1.49695	0.501281	0.000150105	0.000941104	Pgf
ENSMUSG00000110156	48.7711	1.49139	0.23484	1.51446e-11	3.90014e-10	Gm42067
ENSMUSG00000085829	12.9865	1.48912	0.467283	9.62337e-05	0.000631946	Gm4285
ENSMUSG00000049723	6585.21	1.4767	0.215001	5.82389e-13	1.8216e-11	Mmp12
ENSMUSG00000038508	566.042	1.46947	0.452929	6.2665e-05	0.000432337	Gdf15
ENSMUSG00000103170	9.51645	1.46354	0.554091	0.000438191	0.00241336	Gm37170
ENSMUSG00000033730	27.4508	1.46339	0.6588	0.00147217	0.00693675	Egr3
ENSMUSG00000015837	29696.1	1.46128	0.184426	2.23105e-16	1.11652e-14	Sqstm1
ENSMUSG00000119577	17.8816	1.45411	0.436583	5.28883e-05	0.0003714	Gm24727
ENSMUSG00000018752	12.4862	1.45317	0.488825	0.00016351	0.00101377	Tnfsfm13
ENSMUSG00000085701	39.7769	1.4512	0.254567	8.80351e-10	1.67337e-08	Gm12968
ENSMUSG00000116725	8.49769	1.45055	0.630475	0.00106813	0.00524983	Gm29686
ENSMUSG00000035936	9.68396	1.44972	0.79668	0.00327164	0.0138194	Aldh5a1
ENSMUSG00000024827	12.7606	1.44692	0.740889	0.00201795	0.00910659	Gldc
ENSMUSG00000043432	41.7329	1.43632	0.293278	7.48678e-08	9.71485e-07	Leng9
ENSMUSG00000096221	26.3849	1.4315	0.360703	5.01694e-06	4.45493e-05	1500002C15Rik
ENSMUSG00000081665	16.4471	1.42874	0.43607	6.40683e-05	0.000440568	Pira1
ENSMUSG00000110558	7.56495	1.42475	0.843856	0.00355224	0.0148069	Gm45779
ENSMUSG00000112212	51.048	1.42462	0.449624	8.53192e-05	0.000567609	Gm46189
ENSMUSG00000120160	11.5299	1.41459	0.535543	0.000511521	0.00276723
ENSMUSG00000108435	3.7792	1.41433	1.60575	0.0112541	0.0391599	Gm45051
ENSMUSG00000103520	13.4527	1.40826	0.502624	0.000288936	0.00167324	1110025M09Rik
ENSMUSG00000020142	182.818	1.4074	0.233491	1.12813e-10	2.48857e-09	Slc1a4
ENSMUSG00000028977	138.274	1.39962	0.259486	4.80328e-09	8.04156e-08	Casz1
ENSMUSG00000089889	23.5962	1.39814	0.366342	9.06053e-06	7.5874e-05	0610040B10Rik
ENSMUSG00000044103	325.667	1.3952	0.144251	3.09712e-23	4.12089e-21	Il36g
ENSMUSG00000046733	411.774	1.39467	0.199636	1.89666e-13	6.43673e-12	Gprc5a
ENSMUSG00000117079	25.5293	1.3916	0.371145	1.14297e-05	9.32809e-05	Gm41611
ENSMUSG00000095134	25.7738	1.38219	0.3104	5.73837e-07	6.21873e-06	Mid1-ps1
ENSMUSG00000108321	5.56164	1.37594	0.803566	0.00356549	0.01485	Gm44649
ENSMUSG00000041544	31.1857	1.37399	0.443628	0.000108436	0.000704621	Disp3
ENSMUSG00000120873	12.8592	1.37121	0.611135	0.00114499	0.00557532
ENSMUSG00000096995	7.77593	1.36707	0.79998	0.00320994	0.0136101	2810029C07Rik
ENSMUSG00000026604	58.9094	1.36396	0.831232	0.00332202	0.0139864	Ptpn14
ENSMUSG00000046798	299.271	1.36312	0.165609	1.38619e-17	8.42011e-16	Cldn12
ENSMUSG00000094530	113.573	1.36078	0.199494	6.69918e-13	2.06836e-11	Gm21399
ENSMUSG00000048249	231.861	1.35969	0.186185	2.03977e-14	7.87944e-13	Crebrf
ENSMUSG00000078486	278.553	1.35851	0.289938	1.88945e-07	2.25617e-06	Perm1
ENSMUSG00000027380	46.7729	1.35305	0.320712	1.61633e-06	1.59212e-05	Acoxl
ENSMUSG00000075020	4.31995	1.35254	1.53067	0.0120757	0.041494	Mir670hg
ENSMUSG00000120036	24.2709	1.35204	0.436935	0.000112747	0.000730371
ENSMUSG00000010492	12.8736	1.35002	0.662574	0.00218097	0.00971414	Uckl1os
ENSMUSG00000034177	19.7096	1.34971	0.392591	3.58312e-05	0.000262949	Rnf43
ENSMUSG00000097471	155.976	1.34912	0.173477	5.5273e-16	2.63253e-14	5830432E09Rik
ENSMUSG00000064267	435.068	1.34298	0.204589	3.71413e-12	1.02582e-10	Hvcn1
ENSMUSG00000056458	30.193	1.33688	0.380249	2.78912e-05	0.000209402	Mok
ENSMUSG00000078671	1008.12	1.33398	0.131824	3.66273e-25	6.39642e-23	Chd2
ENSMUSG00000105826	15.3574	1.33367	0.49191	0.000377884	0.00211456	Gm42141
ENSMUSG00000021701	5842.22	1.32669	0.434436	0.000131878	0.000836526	Plk2
ENSMUSG00000097099	22.0091	1.32646	0.368895	2.20801e-05	0.000169804	Gm9917
ENSMUSG00000041849	60.7669	1.32501	0.276101	1.12821e-07	1.40942e-06	Card6
ENSMUSG00000045005	157.741	1.32131	0.262502	3.22742e-08	4.54304e-07	Fzd5
ENSMUSG00000008393	478.39	1.31734	0.108981	9.68946e-35	4.77776e-32	Carhsp1
ENSMUSG00000120693	20.8515	1.31587	0.561124	0.000917783	0.00460954
ENSMUSG00000108268	6.56145	1.31374	1.40372	0.00709103	0.0263419	Gm44187
ENSMUSG00000049396	10.8062	1.31242	0.667283	0.00215866	0.00963172	Gemin4
ENSMUSG00000115976	5.27866	1.31144	0.941003	0.00564951	0.0217934	Gm31462
ENSMUSG00000038539	400.838	1.30739	0.22313	3.20095e-10	6.56039e-09	Atf5
ENSMUSG00000092626	27.3254	1.30623	0.335257	6.8113e-06	5.865e-05	9130230N09Rik
ENSMUSG00000120697	179.146	1.30561	0.231311	1.19945e-09	2.20008e-08
ENSMUSG00000114535	11.7791	1.303	0.64371	0.00194255	0.00881137	Gm47246
ENSMUSG00000107230	5.50281	1.30253	0.842539	0.00490161	0.0193719	Gm19265
ENSMUSG00000114585	22.3586	1.29891	0.386221	4.94839e-05	0.000350337	Gm32401
ENSMUSG00000020660	40.6868	1.29705	0.425432	0.000132976	0.000843169	Pomc
ENSMUSG00000049532	14.5241	1.29348	0.43787	0.000198807	0.00120455	Sall2
ENSMUSG00000022306	17.6448	1.29169	0.44642	0.000228832	0.0013638	Zfpm2
ENSMUSG00000101555	5.23136	1.29084	0.895224	0.00521065	0.0203914	Gm28731
ENSMUSG00000034110	151.283	1.29038	0.275946	2.06623e-07	2.44463e-06	Kctd7
ENSMUSG00000120903	38.5214	1.28566	0.296092	9.7765e-07	1.01112e-05
ENSMUSG00000043903	109.933	1.28407	0.262073	6.77828e-08	8.89882e-07	Zfp469
ENSMUSG00000097177	11.65	1.28235	0.745677	0.00364459	0.0150942	9330159M07Rik
ENSMUSG00000093858	6.95991	1.28104	1.00581	0.00596058	0.0228097	Gm19967
ENSMUSG00000045576	426.305	1.27232	0.107744	3.0841e-33	1.23107e-30	St7l
ENSMUSG00000032850	29.3416	1.2714	0.411204	0.000125236	0.000798624	Rnft2
ENSMUSG00000001156	163.233	1.2689	0.133611	1.925e-22	2.4084e-20	Mxd1
ENSMUSG00000013483	157.397	1.26545	0.223263	1.09181e-09	2.01366e-08	Card14
ENSMUSG00000097797	16.3565	1.26293	0.447978	0.000290839	0.00168193	Gm26901
ENSMUSG00000031026	22.3128	1.26005	0.392932	8.44575e-05	0.000562547	Trim66
ENSMUSG00000028278	153.089	1.25984	0.235544	6.47543e-09	1.06016e-07	Rragd
ENSMUSG00000053004	82.1871	1.25912	0.25699	7.24234e-08	9.44151e-07	Hrh1
ENSMUSG00000041439	1021	1.25822	0.184419	6.86628e-13	2.1083e-11	Mfsd6
ENSMUSG00000021123	33.0582	1.25526	0.312997	5.08347e-06	4.50684e-05	Rdh12
ENSMUSG00000027605	67.7525	1.2544	0.48302	0.000495325	0.0026909	Acss2
ENSMUSG00000015709	65.6603	1.24924	0.355275	2.83872e-05	0.000212746	Arnt2
ENSMUSG00000082186	2.9283	1.2488	1.47127	0.00921858	0.0331174	Gm12403
ENSMUSG00000025537	23.9551	1.24843	0.412941	0.000154958	0.000967909	Phkg1
ENSMUSG00000104415	4.60831	1.24765	1.28263	0.00799696	0.0292791	Gm37069
ENSMUSG00000090812	12.7744	1.24648	0.556998	0.00134955	0.00644045	Samd15
ENSMUSG00000106925	10.26	1.24513	0.81134	0.0054011	0.0209702	Gm20072
ENSMUSG00000018849	38.3708	1.24341	0.558309	0.00124858	0.00600127	Wwc1
ENSMUSG00000055202	148.609	1.24132	0.172873	5.65187e-14	2.06886e-12	Zfp811
ENSMUSG00000108122	10.8665	1.24071	0.532749	0.00106947	0.00525334	Gm44116
ENSMUSG00000046959	16.2823	1.24003	0.4793	0.000541669	0.00290967	Slc26a1
ENSMUSG00000030103	1326.01	1.23957	0.159959	1.10437e-15	5.12875e-14	Bhlhe40
ENSMUSG00000043740	325.599	1.23816	0.213581	4.79105e-10	9.51682e-09	B430306N03Rik
ENSMUSG00000032021	3.94005	1.23798	1.21748	0.00842157	0.0306596	Crtam
ENSMUSG00000102324	9.34536	1.23684	0.688822	0.00321595	0.0136288	Gm19721
ENSMUSG00000102875	13.6027	1.23588	0.489015	0.000663823	0.00347781	Gm37139
ENSMUSG00000072660	3.5852	1.23491	1.7184	0.0109165	0.038152	Gm6288
ENSMUSG00000039431	108.542	1.23363	0.181204	8.02514e-13	2.44177e-11	Mtmr7
ENSMUSG00000109656	7.74579	1.22931	0.73517	0.00376331	0.0155093	Gm45548
ENSMUSG00000098702	96.1687	1.22389	0.196989	4.1558e-11	9.98167e-10	1500015A07Rik
ENSMUSG00000116898	10.6558	1.22374	0.85512	0.00518043	0.0203063	Gm49785
ENSMUSG00000030742	237.5	1.22238	0.311324	6.13655e-06	5.3555e-05	Lat
ENSMUSG00000022629	17.6476	1.21965	0.520811	0.00107848	0.0052883	Kif21a
ENSMUSG00000053559	52.085	1.21826	0.356096	4.56762e-05	0.000325995	Smagp
ENSMUSG00000040746	278.029	1.21521	0.151945	1.28823e-16	6.66578e-15	Rnf167
ENSMUSG00000083193	9.87583	1.21453	0.622942	0.00243486	0.0106832	4930595D18Rik
ENSMUSG00000027803	86.802	1.21444	0.201279	1.30312e-10	2.84094e-09	Wwtr1
ENSMUSG00000053414	9.77163	1.21386	0.55701	0.00155575	0.00727737	Hunk
ENSMUSG00000025089	10.6963	1.21148	0.553406	0.00147951	0.00696741	Gfra1
ENSMUSG00002075580	31.1417	1.21078	0.395141	0.000142206	0.000895234	Gm56053
ENSMUSG00000086506	12.2569	1.21027	0.593874	0.00209338	0.00938886	Gm15911
ENSMUSG00000028967	1064.69	1.20988	0.218362	2.3383e-09	4.0963e-08	Errfi1
ENSMUSG00000085213	8.52093	1.20951	1.45049	0.00928016	0.0332796	Gm13091
ENSMUSG00000042743	150.172	1.20744	0.150391	7.92902e-17	4.24697e-15	Sgtb
ENSMUSG00000037085	199.328	1.20697	0.141082	1.2582e-18	8.71643e-17	Trmt12
ENSMUSG00000109946	59.8484	1.20519	0.368243	6.83109e-05	0.000465921	Brd3os
ENSMUSG00000101061	4.99906	1.20478	0.894905	0.00660275	0.0248418	Platr1
ENSMUSG00000038094	331.488	1.20203	0.258014	2.24461e-07	2.62969e-06	Atp13a4
ENSMUSG00000031493	21.3979	1.1993	0.434802	0.000367808	0.00206438	Ggn
ENSMUSG00000021684	77.485	1.1977	0.278099	1.22571e-06	1.23714e-05	Pde8b
ENSMUSG00000111971	5.7117	1.1958	1.66926	0.00833088	0.0303492	Gm48678
ENSMUSG00000036120	133.895	1.19459	0.174436	6.40424e-13	1.98094e-11	Rfxank
ENSMUSG00000016028	176.488	1.18805	0.21091	1.41597e-09	2.57191e-08	Celsr1
ENSMUSG00000060301	56.0264	1.18791	0.305205	7.29224e-06	6.23747e-05	2610008E11Rik
ENSMUSG00000120999	132.443	1.18768	0.172136	4.69762e-13	1.48876e-11
ENSMUSG00000027646	49.9753	1.18434	0.402717	0.000201659	0.00121831	Src
ENSMUSG00000097429	44.1294	1.18317	0.353099	5.26611e-05	0.000370173	Gm26520
ENSMUSG00000029061	10.2253	1.18087	0.73652	0.00461351	0.0184552	Mmp23
ENSMUSG00000035033	2.78852	1.18052	8.29667	0.00990049	0.035121	Tbr1
ENSMUSG00000031995	36.641	1.17589	0.306563	9.36144e-06	7.8043e-05	St14
ENSMUSG00000026358	742.491	1.17529	0.388036	0.000147254	0.000924614	Rgs1
ENSMUSG00000078630	14.6991	1.17342	0.507257	0.00116521	0.0056475	Tomt
ENSMUSG00000062591	18.3715	1.17281	0.539764	0.00160948	0.00748155	Tubb4a
ENSMUSG00000037913	193.287	1.17208	0.137421	1.27781e-18	8.81582e-17	Tmem156
ENSMUSG00000040466	2242.12	1.17078	0.179546	5.76816e-12	1.56225e-10	Blvrb
ENSMUSG00000030589	14.6755	1.16792	0.70074	0.00383479	0.0157459	Rasgrp4
ENSMUSG00000024193	106.04	1.16659	0.266107	8.69932e-07	9.0982e-06	Phf1
ENSMUSG00000015312	593.85	1.16533	0.172917	1.98309e-12	5.74207e-11	Gadd45b
ENSMUSG00000085704	38.9619	1.16209	0.387431	0.000176174	0.00108149	4921531C22Rik
ENSMUSG00000023232	25.3049	1.16147	0.573781	0.00205051	0.00922865	Serinc2
ENSMUSG00000032375	18.9456	1.16122	0.596614	0.00263364	0.0114772	Aph1b
ENSMUSG00000098041	14.5729	1.16029	0.48593	0.000985937	0.00489079	Gm26981
ENSMUSG00000038068	507.286	1.15987	0.180249	9.37729e-12	2.45641e-10	Rnf144b
ENSMUSG00000105509	13.482	1.1589	0.49115	0.00107168	0.0052611	C130013H08Rik
ENSMUSG00000047205	309.273	1.15541	0.162762	1.03443e-13	3.63568e-12	Dusp18
ENSMUSG00000100813	5.30468	1.15268	0.943801	0.00702323	0.0261364	Gm28874
ENSMUSG00000020300	3104.52	1.15234	0.228847	3.90375e-08	5.37326e-07	Cpeb4
ENSMUSG00000039770	516.916	1.15004	0.215025	7.11625e-09	1.15493e-07	Ypel5
ENSMUSG00000109279	5.03646	1.14745	1.06022	0.00877302	0.0317181	Gm45220
ENSMUSG00000054412	10.1929	1.14628	0.657059	0.00366956	0.0151789	Gm4793
ENSMUSG00000022602	58.7584	1.13674	0.311359	1.886e-05	0.000147544	Arc
ENSMUSG00000039782	620.485	1.13652	0.230701	6.071e-08	8.03317e-07	Cpeb2
ENSMUSG00000027737	3423.32	1.13356	0.115573	9.16444e-24	1.3245e-21	Slc7a11
ENSMUSG00000028078	58.7312	1.13106	0.255904	7.80474e-07	8.23452e-06	Dclk2
ENSMUSG00000032715	519.298	1.13013	0.210593	6.63375e-09	1.08186e-07	Trib3
ENSMUSG00000048965	91.0695	1.12995	0.235539	1.2773e-07	1.57804e-06	Mrgpre
ENSMUSG00000089682	448.354	1.12913	0.105446	7.95022e-28	1.62543e-25	Bcl2l2
ENSMUSG00000103103	27.6144	1.12463	0.363572	0.000137474	0.000867754	4833445I07Rik
ENSMUSG00000101191	31.0878	1.1242	0.338399	6.34741e-05	0.000436661	Gm28809
ENSMUSG00000068957	67.796	1.1209	0.339363	6.66929e-05	0.000456743	4930589L23Rik
ENSMUSG00000097167	18.884	1.11979	0.40562	0.000393317	0.00218923	Gm16740
ENSMUSG00000008384	361.173	1.11707	0.223507	4.71891e-08	6.40069e-07	Sertad1
ENSMUSG00000015396	2129.24	1.11212	0.16003	4.48519e-13	1.43783e-11	Cd83
ENSMUSG00000019256	90.0128	1.11049	0.247806	6.11512e-07	6.58023e-06	Ahr
ENSMUSG00000097328	86.9928	1.11002	0.178521	4.40225e-11	1.05585e-09	Tnfsf12
ENSMUSG00000035671	810.603	1.10914	0.164813	1.5101e-12	4.42602e-11	Zswim4
ENSMUSG00000099843	55.2773	1.10813	0.257035	1.31068e-06	1.31342e-05	Gm7160
ENSMUSG00000073448	14.9552	1.10721	0.568479	0.00272473	0.0118149	Gm10509
ENSMUSG00000000318	130.5	1.10451	0.2319	1.7544e-07	2.10994e-06	Clec10a
ENSMUSG00000006445	149.326	1.10451	0.285278	8.15994e-06	6.91614e-05	Epha2
ENSMUSG00000092171	42.7099	1.10415	0.244243	5.07043e-07	5.5632e-06	4833427F10Rik
ENSMUSG00000087263	51.292	1.10325	0.253637	1.15769e-06	1.17842e-05	Gm15726
ENSMUSG00000097331	8.28863	1.10303	0.716862	0.0054641	0.0211854	F420014N23Rik
ENSMUSG00000100975	102.045	1.10016	0.306392	2.42933e-05	0.000184958	Gm28875
ENSMUSG00000034394	39.5582	1.09988	0.396784	0.000363113	0.00204146	Lif
ENSMUSG00000120666	11.4734	1.09867	0.464556	0.00112966	0.00550867
ENSMUSG00000120081	372.05	1.09745	0.262551	2.29914e-06	2.1988e-05
ENSMUSG00000031847	10.0218	1.09742	0.589577	0.00328495	0.0138721	1700030J22Rik
ENSMUSG00000050556	76.3971	1.09544	0.232137	2.10362e-07	2.48185e-06	Kcnb1
ENSMUSG00000042087	21.4805	1.09485	0.443286	0.000832706	0.00424326	4933440N22Rik
ENSMUSG00000067370	95.7249	1.09294	0.183359	2.26949e-10	4.77359e-09	B3galt4
ENSMUSG00000054619	246.557	1.09139	0.180019	1.25626e-10	2.74951e-09	Mettl7a1
ENSMUSG00000035969	1723.32	1.08819	0.157456	4.66661e-13	1.48174e-11	Rusc2
ENSMUSG00000074024	60.7731	1.0856	0.26437	3.20271e-06	2.97801e-05	4632427E13Rik
ENSMUSG00000107868	12.8055	1.08525	0.625218	0.0038823	0.015902	Gm5112
ENSMUSG00000120301	3.82261	1.07913	2.47006	0.0108385	0.0379111
ENSMUSG00000028776	19.697	1.07868	0.636798	0.00424287	0.0171278	Tinagl1
ENSMUSG00000079523	995.074	1.07776	0.154508	4.13605e-13	1.33713e-11	Tmsb10
ENSMUSG00000041598	428.276	1.07425	0.0931597	7.60859e-32	2.60323e-29	Cdc42ep4
ENSMUSG00000097048	45.9492	1.07145	0.245049	1.05465e-06	1.08473e-05	1600020E01Rik
ENSMUSG00000063354	383.709	1.07087	0.201638	9.70579e-09	1.5378e-07	Slc39a4
ENSMUSG00000028893	438.019	1.07019	0.244142	8.80465e-07	9.19116e-06	Sesn2
ENSMUSG00000050821	123.059	1.06939	0.21451	5.85755e-08	7.78762e-07	Fam131a
ENSMUSG00000039634	53.3927	1.06895	0.336249	0.00010674	0.00069441	Zfp189
ENSMUSG00000046761	362.061	1.06768	0.135549	3.29424e-16	1.61485e-14	Fam83h
ENSMUSG00000046269	20.4912	1.06743	0.425165	0.000812006	0.00415039	Usp27x
ENSMUSG00000104358	14.5052	1.06713	0.524228	0.00235018	0.0103414	Gm37127
ENSMUSG00000028943	6.60624	1.06694	0.774531	0.00682937	0.0255682	Espn
ENSMUSG00000022843	21.218	1.06555	0.45274	0.00121263	0.00585027	Clcn2
ENSMUSG00000038375	303.997	1.06537	0.183806	5.70715e-10	1.12128e-08	Trp53inp2
ENSMUSG00000030717	184.871	1.06462	0.21199	4.39311e-08	6.00248e-07	Nupr1
ENSMUSG00000038205	181.58	1.06411	0.139439	2.25658e-15	9.98194e-14	Prkab2
ENSMUSG00000119991	9.80615	1.06255	0.647104	0.00471595	0.018752
ENSMUSG00000101037	10.9734	1.06189	0.800858	0.00667483	0.0250624	Gm28424
ENSMUSG00000038518	892.125	1.06158	0.167189	1.78661e-11	4.55897e-10	Jarid2
ENSMUSG00000015659	158.819	1.05897	0.177078	2.02051e-10	4.29327e-09	Serac1
ENSMUSG00000022159	24.0965	1.05841	0.410582	0.0006705	0.00350841	Rab2b
ENSMUSG00000074063	399.054	1.0567	0.506404	0.00193853	0.0088003	Osgin1
ENSMUSG00000011751	12.106	1.05585	0.739635	0.00613615	0.0233854	Sptbn4
ENSMUSG00000097885	19.9129	1.05438	0.47214	0.00154639	0.00724169	5031434O11Rik
ENSMUSG00000033669	197.309	1.05414	0.146204	5.16673e-14	1.90374e-12	Zfp7
ENSMUSG00000025986	2139.46	1.05404	0.107584	7.43218e-24	1.11251e-21	Slc39a10
ENSMUSG00000034858	95.1031	1.05338	0.231187	4.48392e-07	4.97504e-06	Atosa
ENSMUSG00000119959	13.5379	1.05141	0.469842	0.00157325	0.00734491
ENSMUSG00000056758	793.43	1.05081	0.158415	3.04619e-12	8.51155e-11	Hmga2
ENSMUSG00000078956	222.089	1.05005	0.332575	0.000116149	0.000748361	Gm14221
ENSMUSG00000052727	128.475	1.04987	0.274647	9.14032e-06	7.63896e-05	Map1b
ENSMUSG00000053181	11.8661	1.04977	0.663985	0.0051966	0.0203459	A830005F24Rik
ENSMUSG00000086247	12.1395	1.04848	0.652527	0.00511328	0.0200859	Gm15787
ENSMUSG00000090062	26.1484	1.04799	0.429157	0.000942648	0.00471427	Galnt6os
ENSMUSG00000023048	2286.22	1.04216	0.179725	6.72412e-10	1.30323e-08	Prr13
ENSMUSG00000072844	59.4194	1.03905	0.188132	3.19172e-09	5.48812e-08	G530011O06Rik
ENSMUSG00000078143	5.62958	1.03863	0.961627	0.0098549	0.0349889	Gm17344
ENSMUSG00000025350	10.4636	1.03801	0.669934	0.00559922	0.0216243	Rdh5
ENSMUSG00000121114	38.7788	1.03795	0.291609	3.01812e-05	0.000224983
ENSMUSG00000023951	1048.25	1.03779	0.179087	5.91593e-10	1.15595e-08	Vegfa
ENSMUSG00000008206	7.69106	1.03723	0.804741	0.00757729	0.027944	Cers4
ENSMUSG00000097828	14.4825	1.03435	0.681279	0.00547685	0.0212271	6430562O15Rik
ENSMUSG00000110433	8.12509	1.03089	0.726888	0.00660709	0.0248526	Gm45820
ENSMUSG00000090293	7.98938	1.02753	1.0275	0.0089628	0.0323212	Gm17034
ENSMUSG00000090698	53.7308	1.02747	0.363759	0.000339163	0.00192422	Apold1
ENSMUSG00000000530	716.591	1.02697	0.116021	7.4188e-20	6.18787e-18	Acvrl1
ENSMUSG00000018648	210.333	1.02519	0.461689	0.00153034	0.00718055	Dusp14
ENSMUSG00000037104	503.56	1.02517	0.104791	1.36093e-23	1.88562e-21	Socs5
ENSMUSG00000005686	861.173	1.02465	0.119906	1.25254e-18	8.71322e-17	Ampd3
ENSMUSG00000028744	455.629	1.02452	0.156704	5.69062e-12	1.54374e-10	Slc66a1
ENSMUSG00000015501	378.999	1.02054	0.163172	3.66827e-11	8.86146e-10	Hivep2
ENSMUSG00000041187	157.891	1.02024	0.185174	3.1956e-09	5.48917e-08	Prkd2
ENSMUSG00000025779	109.75	1.01942	0.175944	6.44653e-10	1.25233e-08	Ly96
ENSMUSG00000023045	123.429	1.01758	0.21118	1.31858e-07	1.62187e-06	Soat2
ENSMUSG00000031785	68.2212	1.01681	0.365611	0.000388039	0.00216344	Adgrg1
ENSMUSG00000042406	6391.11	1.01657	0.0855674	7.9398e-34	3.4131e-31	Atf4
ENSMUSG00000026012	1290.76	1.01295	0.231382	1.17659e-06	1.19477e-05	Cd28
ENSMUSG00000039616	468.194	1.01197	0.207007	9.38922e-08	1.1907e-06	Mocos
ENSMUSG00000041012	43.7112	1.00837	0.337101	0.000231557	0.00137661	Cmtm8
ENSMUSG00000105643	14.8926	1.00666	0.522996	0.00314632	0.0133912	Gm42611
ENSMUSG00000023009	2625.35	1.00601	0.0841883	3.26212e-34	1.56255e-31	Nckap5l
ENSMUSG00000037649	36.8253	1.00492	0.404474	0.000876015	0.00443162	H2-DMa
ENSMUSG00000100747	10.6029	1.00389	0.606834	0.00506831	0.0199367	1700084E18Rik
ENSMUSG00000028834	15.3805	1.00376	0.46516	0.00199283	0.00901263	Trim63
ENSMUSG00000120405	36.9533	1.00337	0.29992	6.77064e-05	0.000462738
ENSMUSG00000108394	18.793	1.00245	0.545322	0.00353596	0.0147464	Gm45477
ENSMUSG00000110598	18.8951	1.00219	0.416095	0.00112819	0.00550466	Gm45854
ENSMUSG00000051351	323.458	1.00195	0.12502	1.0746e-16	5.62992e-15	Zfp46
ENSMUSG00000089669	13.5168	1.00021	0.509826	0.00296741	0.0127072	Tnfsf13
ENSMUSG00000036202	2257.92	-1.00248	0.124816	9.17378e-17	4.85169e-15	Rif1
ENSMUSG00000041057	4000.89	-1.00281	0.0920078	8.13957e-29	1.84405e-26	Wdr43
ENSMUSG00000093661	134.657	-1.00317	0.278375	2.6476e-05	0.000200201	Eif4e3
ENSMUSG00000109771	85.1093	-1.00644	0.335642	0.00020861	0.00125725	Gm35315
ENSMUSG00000021785	259.015	-1.00682	0.15797	1.81355e-11	4.62069e-10	Ngly1
ENSMUSG00000060261	2640.57	-1.00696	0.0564793	4.87723e-72	1.36278e-68	Gtf2i
ENSMUSG00000063810	454.427	-1.00866	0.152541	3.49147e-12	9.65917e-11	Alms1
ENSMUSG00000030263	1070.31	-1.01091	0.103139	1.18732e-23	1.68689e-21	Irag2
ENSMUSG00000022885	443.134	-1.01334	0.231746	1.07036e-06	1.09954e-05	St6gal1
ENSMUSG00000046417	778.459	-1.0165	0.090525	4.24042e-30	1.16542e-27	Lrrc75a
ENSMUSG00000022960	652.879	-1.01797	0.181311	1.7654e-09	3.15533e-08	Donson
ENSMUSG00000017146	1283.83	-1.01978	0.132173	1.05586e-15	4.91709e-14	Brca1
ENSMUSG00000028859	141.879	-1.02126	0.29413	3.97478e-05	0.000288099	Csf3r
ENSMUSG00000024222	1244.87	-1.02625	0.112565	6.36208e-21	6.31126e-19	Fkbp5
ENSMUSG00000056394	2625.16	-1.02771	0.0897055	1.60115e-31	5.36867e-29	Lig1
ENSMUSG00000031788	239.978	-1.031	0.181008	9.35429e-10	1.75616e-08	Kifc3
ENSMUSG00000045193	118.66	-1.03106	0.378911	0.000409754	0.00226717	Cirbp
ENSMUSG00000043015	81.145	-1.03183	0.267805	1.06661e-05	8.77411e-05	Nemp2
ENSMUSG00000025507	222.169	-1.03254	0.154084	2.01531e-12	5.81528e-11	Pidd1
ENSMUSG00000039715	658.556	-1.03353	0.124861	1.68916e-17	1.00692e-15	Dync2i2
ENSMUSG00000019832	1520.9	-1.03561	0.116419	9.87783e-20	8.19811e-18	Rab32
ENSMUSG00000107476	172.064	-1.03565	0.149978	4.73397e-13	1.49745e-11	Zfp862-ps
ENSMUSG00000049411	101.598	-1.03658	0.276034	1.48659e-05	0.00011885	Tmem241
ENSMUSG00000056749	534.215	-1.03724	0.124631	8.35751e-18	5.20868e-16	Nfil3
ENSMUSG00000049086	135.939	-1.03728	0.299102	4.31593e-05	0.000310144	Bmyc
ENSMUSG00000044350	533.498	-1.03788	0.124252	5.48135e-18	3.56182e-16	Lacc1
ENSMUSG00000035284	3463.52	-1.03895	0.121202	8.35207e-19	5.93316e-17	Vps13c
ENSMUSG00000064037	819.647	-1.04264	0.085066	1.68206e-35	9.39993e-33	Gpn1
ENSMUSG00000020484	2233.48	-1.04495	0.0537788	3.82291e-85	1.60228e-81	Xbp1
ENSMUSG00000028438	161.638	-1.04674	0.181597	8.31772e-10	1.58282e-08	Kif24
ENSMUSG00000000881	79.9569	-1.05041	0.315501	9.01495e-05	0.000596196	Dlg3
ENSMUSG00000027353	560.406	-1.05083	0.208257	3.76259e-08	5.19603e-07	Mcm8
ENSMUSG00000027009	3463.34	-1.05505	0.410372	0.000621992	0.00328431	Itga4
ENSMUSG00000023206	46.081	-1.05745	0.446402	0.0012192	0.00587858	Il15ra
ENSMUSG00000036023	544.681	-1.06095	0.117175	1.86103e-20	1.6508e-18	Parp2
ENSMUSG00000039254	462.724	-1.06235	0.146606	4.70943e-14	1.74291e-12	Pomt1
ENSMUSG00000004069	1605.68	-1.06306	0.0771251	2.81575e-44	3.37186e-41	Dnaja3
ENSMUSG00000052125	94.4343	-1.06452	0.275859	8.80117e-06	7.393e-05	F730043M19Rik
ENSMUSG00000092029	9.80103	-1.06489	0.700925	0.00663397	0.0249369	Gm9027
ENSMUSG00000033624	240.561	-1.0652	0.255306	2.45123e-06	2.32964e-05	Pdpr
ENSMUSG00000045092	405.199	-1.06732	0.253312	2.34958e-06	2.24065e-05	S1pr1
ENSMUSG00000107278	19.2756	-1.06826	0.57017	0.00364905	0.015109	Gm42600
ENSMUSG00000034744	376.161	-1.06899	0.140981	2.65829e-15	1.16058e-13	Nagk
ENSMUSG00000027864	25.2275	-1.06925	0.908187	0.0103158	0.0363864	Ptgfrn
ENSMUSG00000052821	181.613	-1.07044	0.354372	0.000178685	0.0010949	Cysltr1
ENSMUSG00000031004	10318.1	-1.07647	0.113401	2.12605e-22	2.60169e-20	Mki67
ENSMUSG00000026930	462.601	-1.07886	0.144092	6.38748e-15	2.65064e-13	Gpsm1
ENSMUSG00000024236	47.3761	-1.07967	0.344819	0.000141266	0.000890015	Svil
ENSMUSG00000039396	223.961	-1.07988	0.202095	8.82888e-09	1.40834e-07	Neil3
ENSMUSG00000022672	732.705	-1.08059	0.0888919	4.83923e-35	2.5353e-32	Prkdc
ENSMUSG00000114230	11.9984	-1.08078	1.0541	0.0104043	0.03666	Gm48239
ENSMUSG00000030600	77.0827	-1.08248	0.30571	3.35672e-05	0.000247464	Lrfn1
ENSMUSG00000002799	1352.12	-1.08402	0.134546	7.15807e-17	3.87113e-15	Jag2
ENSMUSG00000021177	622.239	-1.08941	0.110723	8.32416e-24	1.22416e-21	Tdp1
ENSMUSG00000035234	260.544	-1.10306	0.13247	7.88368e-18	4.95018e-16	Abraxas1
ENSMUSG00000042558	396.731	-1.1032	0.164101	1.58066e-12	4.62474e-11	Adprs
ENSMUSG00000056531	100.681	-1.10677	0.444667	0.000781763	0.00401909	Ccdc18
ENSMUSG00000028702	476.663	-1.11006	0.216819	2.4112e-08	3.52123e-07	Rad54l
ENSMUSG00000057193	2300.11	-1.11299	0.102141	5.97724e-29	1.39178e-26	Slc44a2
ENSMUSG00000038122	121.656	-1.11542	0.211422	1.29667e-08	2.00912e-07	Tbc1d32
ENSMUSG00000029166	57.5853	-1.1157	0.383554	0.000260305	0.00152322	Mapre3
ENSMUSG00000028337	985.73	-1.11574	0.133557	5.7198e-18	3.70241e-16	Coro2a
ENSMUSG00000041949	261.995	-1.11638	0.150014	1.0722e-14	4.26456e-13	Tango6
ENSMUSG00000028068	1638.81	-1.11952	0.0848167	4.36347e-41	4.06409e-38	Iqgap3
ENSMUSG00000038644	1852.45	-1.12017	0.112208	1.95865e-24	3.04044e-22	Pold1
ENSMUSG00000040722	636.173	-1.12314	0.19241	4.23972e-10	8.51244e-09	Scamp5
ENSMUSG00000039994	1072.35	-1.12436	0.106286	3.92278e-27	7.82921e-25	Timeless
ENSMUSG00000028555	72.9114	-1.12495	0.443773	0.000887013	0.00447376	Ttc39a
ENSMUSG00000003992	36.8593	-1.12545	0.638001	0.00489014	0.0193311	Ssbp2
ENSMUSG00000036339	227.905	-1.12633	0.181872	5.10825e-11	1.20071e-09	Tmem260
ENSMUSG00000040112	567.161	-1.12752	0.136641	1.2989e-17	7.94745e-16	Mrps35
ENSMUSG00000020747	360.248	-1.12962	0.163132	3.9934e-13	1.29747e-11	Tmem94
ENSMUSG00000007646	113.368	-1.13025	0.251233	6.08101e-07	6.54773e-06	Rad51c
ENSMUSG00000007080	1301.05	-1.13701	0.0968597	4.09701e-33	1.59736e-30	Pole
ENSMUSG00000032498	675.258	-1.1372	0.150791	3.66296e-15	1.59505e-13	Mlh1
ENSMUSG00000048498	23.2821	-1.13918	0.710308	0.00431136	0.0173917	Cd300e
ENSMUSG00000028690	339.199	-1.13976	0.136697	7.58675e-18	4.81679e-16	Mmachc
ENSMUSG00000022360	4255.97	-1.13981	0.124942	5.84183e-21	5.82966e-19	Atad2
ENSMUSG00000024663	417.503	-1.14013	0.190683	2.04593e-10	4.34177e-09	Rab3il1
ENSMUSG00000020262	290.458	-1.14432	0.159024	5.51887e-14	2.02903e-12	Adarb1
ENSMUSG00000025236	1046.87	-1.14609	0.0870527	1.92211e-40	1.61121e-37	Adpgk
ENSMUSG00000022679	92.0269	-1.14706	0.301511	1.12768e-05	9.22676e-05	Mpv17l
ENSMUSG00000020592	1610.75	-1.14838	0.118041	1.33941e-23	1.87127e-21	Sdc1
ENSMUSG00000042106	121.724	-1.15446	0.249527	3.00173e-07	3.4304e-06	Inka1
ENSMUSG00000017718	37.2955	-1.15487	0.486575	0.00108968	0.00533856	Afmid
ENSMUSG00000017499	1100.94	-1.15556	0.107448	7.68417e-28	1.59043e-25	Cdc6
ENSMUSG00000052698	265.151	-1.15772	0.216259	7.21019e-09	1.16791e-07	Tln2
ENSMUSG00000001911	530.979	-1.15898	0.146759	2.5232e-16	1.25897e-14	Nfix
ENSMUSG00000028212	900.4	-1.16165	0.196175	2.46167e-10	5.13308e-09	Ccne2
ENSMUSG00000029163	280.283	-1.16332	0.154302	4.4777e-15	1.91502e-13	Emilin1
ENSMUSG00000031779	75.8528	-1.16427	0.247957	1.9087e-07	2.27268e-06	Ccl22
ENSMUSG00000085873	72.6996	-1.17196	0.263149	7.30173e-07	7.77228e-06	Ttc39aos1
ENSMUSG00000008305	445.159	-1.17278	0.137321	1.24406e-18	8.69029e-17	Tle1
ENSMUSG00000025076	35.3175	-1.17536	0.481336	0.00106856	0.0052504	Casp7
ENSMUSG00000003153	142.194	-1.17767	0.210082	1.37685e-09	2.50629e-08	Slc2a3
ENSMUSG00000042708	39.1689	-1.17802	0.446409	0.000523696	0.0028258	Shcbp1l
ENSMUSG00000038351	238.918	-1.17863	0.16426	6.16589e-14	2.23747e-12	Sgsm2
ENSMUSG00000019773	496.774	-1.18037	0.211812	1.97204e-09	3.49855e-08	Fbxo5
ENSMUSG00000034792	215.788	-1.18217	0.165623	8.07351e-14	2.86157e-12	Gna15
ENSMUSG00000061411	531.252	-1.19374	0.122219	1.30902e-23	1.84418e-21	Nol4l
ENSMUSG00000103845	65.4903	-1.19406	0.470112	0.000575258	0.00306945	Gm19026
ENSMUSG00000044066	736.434	-1.19493	0.115815	7.39552e-26	1.34767e-23	Cep68
ENSMUSG00000034329	558.465	-1.19521	0.14877	6.68598e-17	3.6393e-15	Brip1
ENSMUSG00000000204	55.2855	-1.19854	0.326412	1.5311e-05	0.000122001	Slfn4
ENSMUSG00000069793	702.422	-1.20231	0.142658	2.88199e-18	1.93266e-16	Slfn9
ENSMUSG00000033885	704.864	-1.20357	0.104764	1.91465e-31	6.17291e-29	Pxk
ENSMUSG00000047409	312.411	-1.20601	0.148364	3.93324e-17	2.19072e-15	Ctdspl
ENSMUSG00000025574	1399.63	-1.20688	0.106889	1.23491e-30	3.50904e-28	Tk1
ENSMUSG00000061603	537.045	-1.20803	0.284362	1.60632e-06	1.58337e-05	Akap6
ENSMUSG00000020993	847.603	-1.21727	0.0896717	2.78343e-43	3.11094e-40	Trappc6b
ENSMUSG00000061524	146.193	-1.21749	0.19938	9.01574e-11	2.02341e-09	Zic2
ENSMUSG00000033068	445.29	-1.21779	0.149906	4.25107e-17	2.35991e-15	Entpd6
ENSMUSG00000058325	726.614	-1.21904	0.125451	3.72911e-23	4.89072e-21	Dock1
ENSMUSG00000047757	304.375	-1.22072	0.265759	3.32688e-07	3.78394e-06	Fancb
ENSMUSG00000020435	77.5852	-1.22639	0.82418	0.00397792	0.0162302	Osbp2
ENSMUSG00000090675	53.8788	-1.2274	0.382911	9.60716e-05	0.000631129	Or5v1b
ENSMUSG00000100594	24.315	-1.22858	0.509167	0.00096522	0.00481032	2810414N06Rik
ENSMUSG00000033214	227.791	-1.23002	0.236255	1.41754e-08	2.17231e-07	Slitrk5
ENSMUSG00000052565	33.2784	-1.2324	0.437297	0.000318382	0.00182173	H1f3
ENSMUSG00000032400	830.328	-1.2563	0.107059	7.79249e-33	2.96912e-30	Zwilch
ENSMUSG00000001228	4933.21	-1.25933	0.103262	1.97427e-35	1.0677e-32	Uhrf1
ENSMUSG00000063445	600.898	-1.26035	0.132457	1.60906e-22	2.04363e-20	Nmral1
ENSMUSG00000025764	1312.6	-1.27383	0.0826413	1.65537e-54	3.08359e-51	Jade1
ENSMUSG00000036768	1031.09	-1.27591	0.131261	2.24871e-23	3.04029e-21	Kif15
ENSMUSG00000032409	823.025	-1.27902	0.160877	1.22427e-16	6.37418e-15	Atr
ENSMUSG00000022519	123.712	-1.28091	0.22817	1.72547e-09	3.09385e-08	Srl
ENSMUSG00000027203	1389.35	-1.28137	0.17588	2.26682e-14	8.71633e-13	Dut
ENSMUSG00000036181	1159.04	-1.28558	0.24081	6.54908e-09	1.07013e-07	H1f2
ENSMUSG00000005951	37.8493	-1.29538	0.474628	0.000442898	0.00243688	Shpk
ENSMUSG00000036875	674.846	-1.29543	0.158985	2.7712e-17	1.58024e-15	Dna2
ENSMUSG00000057440	163.292	-1.29664	0.180382	5.83533e-14	2.12672e-12	Mpp7
ENSMUSG00000032245	720.646	-1.29789	0.130633	2.06774e-24	3.17304e-22	Cln6
ENSMUSG00000021262	82.2878	-1.298	0.324241	4.42737e-06	3.9863e-05	Evl
ENSMUSG00000084808	23.2368	-1.30367	0.539344	0.00105822	0.00521487	9430091E24Rik
ENSMUSG00000059791	45.7415	-1.30766	0.416849	0.000124855	0.000797139	Nrm
ENSMUSG00000085929	66.8326	-1.31711	0.276827	1.54844e-07	1.88113e-06	Gm13421
ENSMUSG00000022419	835.29	-1.32139	0.187685	1.57032e-13	5.40583e-12	Deptor
ENSMUSG00000041147	472.739	-1.32192	0.146711	1.56087e-20	1.40688e-18	Brca2
ENSMUSG00000046442	436.049	-1.32337	0.168377	3.12666e-16	1.54172e-14	Ppm1e
ENSMUSG00000029366	774.659	-1.3336	0.122419	8.46158e-29	1.89144e-26	Dck
ENSMUSG00000041491	373.686	-1.34214	0.157206	1.21515e-18	8.52382e-17	Cep78
ENSMUSG00000005718	337.012	-1.34871	0.155762	4.46023e-19	3.32336e-17	Tfap4
ENSMUSG00000060098	1482.47	-1.34873	0.112482	5.90561e-34	2.67588e-31	Prmt7
ENSMUSG00000029591	759.881	-1.3496	0.155325	2.31578e-19	1.77279e-17	Ung
ENSMUSG00000020649	2997.86	-1.35008	0.186653	3.32472e-14	1.24814e-12	Rrm2
ENSMUSG00000050994	48.2621	-1.3532	0.632365	0.00222895	0.00989891	Adgb
ENSMUSG00000107758	65.6207	-1.35426	0.380506	2.43906e-05	0.00018553	Gm19253
ENSMUSG00000046179	781.516	-1.36015	0.181	4.53644e-15	1.93256e-13	E2f8
ENSMUSG00000026158	486.325	-1.36869	0.216689	2.09357e-11	5.27801e-10	Ogfrl1
ENSMUSG00000050410	676.709	-1.36873	0.197957	3.21955e-13	1.06251e-11	Tcf19
ENSMUSG00000054640	535.46	-1.37256	0.216632	1.86162e-11	4.72164e-10	Slc8a1
ENSMUSG00000024579	352.123	-1.37458	0.271929	2.80701e-08	4.02907e-07	Pcyox1l
ENSMUSG00000004266	3816.27	-1.37757	0.11361	5.48267e-35	2.78536e-32	Ptpn6
ENSMUSG00000019990	35.8695	-1.37967	0.573164	0.000997213	0.00493893	Pde7b
ENSMUSG00000051007	165.776	-1.38249	0.207449	2.86062e-12	8.07379e-11	Gatd1
ENSMUSG00000056130	115.701	-1.3835	0.260606	8.44909e-09	1.35161e-07	Ticam2
ENSMUSG00000042992	143.175	-1.38931	0.184156	5.04359e-15	2.13525e-13	Borcs5
ENSMUSG00000004748	194.283	-1.3898	0.274495	2.86197e-08	4.09683e-07	Mtfp1
ENSMUSG00000035392	563.007	-1.39237	0.169314	1.41355e-17	8.55528e-16	Dennd1a
ENSMUSG00000054423	246.233	-1.39277	0.195055	7.30307e-14	2.60502e-12	Cadps
ENSMUSG00000083668	20.9714	-1.40304	0.528881	0.000446326	0.00245333	Gm5648
ENSMUSG00000022177	669.642	-1.40416	0.122887	2.61073e-31	8.25828e-29	Haus4
ENSMUSG00000002068	642.285	-1.40556	0.207455	8.39846e-13	2.54152e-11	Ccne1
ENSMUSG00000074677	15.3666	-1.40676	0.797563	0.00379477	0.0156198	Sirpb1c
ENSMUSG00000015243	552.858	-1.40922	0.206038	5.2307e-13	1.64219e-11	Abca1
ENSMUSG00000022131	304.361	-1.40993	0.153363	2.56908e-21	2.74335e-19	Gpr180
ENSMUSG00000043190	124.76	-1.41931	0.182459	4.86898e-16	2.33224e-14	Rfesd
ENSMUSG00000021676	307.473	-1.42425	0.277068	2.31238e-08	3.39467e-07	Iqgap2
ENSMUSG00000034463	418.038	-1.42618	0.125681	6.79007e-31	1.99712e-28	Scara3
ENSMUSG00000029570	785.152	-1.45304	0.178911	2.3348e-17	1.36386e-15	Lfng
ENSMUSG00000085606	6.8784	-1.45366	1.00661	0.00799652	0.0292791	Gm15792
ENSMUSG00000099757	8.61438	-1.46775	0.545436	0.000416788	0.00230381	BE692007
ENSMUSG00000043051	24.2272	-1.47035	0.494219	0.000186099	0.00113411	Disc1
ENSMUSG00000047878	6.12579	-1.47077	0.747851	0.00183544	0.00839138	A4galt
ENSMUSG00000061013	126.179	-1.47134	0.207549	1.33059e-13	4.59945e-12	Mkx
ENSMUSG00000022372	296.462	-1.47324	0.168489	1.46053e-19	1.13887e-17	Sla
ENSMUSG00000020648	234.606	-1.48479	0.179128	7.61378e-18	4.81679e-16	Dus4l
ENSMUSG00000044966	77.714	-1.48793	0.266793	1.79468e-09	3.20424e-08	Fbxo48
ENSMUSG00000026873	297.686	-1.49842	0.131224	1.89762e-31	6.17291e-29	Phf19
ENSMUSG00000070348	2411.29	-1.52377	0.0904203	9.43014e-65	2.25852e-61	Ccnd1
ENSMUSG00000024169	273.835	-1.54387	0.175399	1.18998e-19	9.59136e-18	Ift140
ENSMUSG00000026196	382.569	-1.56948	0.150177	9.81478e-27	1.89132e-24	Bard1
ENSMUSG00000046295	310.42	-1.57063	0.271573	4.62958e-10	9.22888e-09	Ankle1
ENSMUSG00000030064	430.219	-1.57311	0.13799	3.06481e-31	9.5151e-29	Frmd4b
ENSMUSG00000002006	5.36804	-1.5833	1.36221	0.00763309	0.028125	Pdzd4
ENSMUSG00000068547	10.3084	-1.58757	0.966444	0.00606434	0.0231486	Clca4a
ENSMUSG00000027698	4744.5	-1.588	0.0658862	1.60055e-129	2.68333e-125	Nceh1
ENSMUSG00000027339	1075.65	-1.6242	0.137052	1.6001e-33	6.70644e-31	Rassf2
ENSMUSG00000050751	79.7857	-1.6266	0.496604	8.61537e-05	0.00057248	Pgbd5
ENSMUSG00000105504	17.9145	-1.63027	0.405154	3.26712e-06	3.03285e-05	Gbp5
ENSMUSG00000015947	1336.47	-1.64013	0.104433	6.56759e-57	1.37632e-53	Fcgr1
ENSMUSG00000058624	122.592	-1.65409	0.324877	3.12829e-08	4.43704e-07	Gda
ENSMUSG00000048617	7.0741	-1.66265	1.02152	0.00556735	0.021521	Rtbdn
ENSMUSG00000033857	292.763	-1.66654	0.184655	1.64122e-20	1.47139e-18	Engase
ENSMUSG00000015314	13.0156	-1.70244	0.602297	0.000222558	0.00133019	Slamf6
ENSMUSG00000114055	14.0695	-1.72486	0.593784	0.000254054	0.00149028	Gm32089
ENSMUSG00000039206	712.985	-1.73163	0.0940821	1.08285e-76	3.6308e-73	Daglb
ENSMUSG00000056602	213.334	-1.73387	0.411939	1.51015e-06	1.49631e-05	Fry
ENSMUSG00000029084	222.199	-1.7517	0.217912	6.94484e-17	3.76797e-15	Cd38
ENSMUSG00000106317	20.6849	-1.81308	0.786847	0.00143196	0.00677586	Gm43848
ENSMUSG00000032908	12.2241	-1.81475	1.31196	0.00723365	0.0268301	Sgpp2
ENSMUSG00000042367	247.987	-1.82395	0.276836	2.89386e-12	8.15387e-11	Gjb3
ENSMUSG00000033066	1137.37	-1.8359	0.171274	4.28747e-28	9.335e-26	Gas7
ENSMUSG00000035513	161.025	-1.85374	0.260308	6.15018e-14	2.23661e-12	Ntng2
ENSMUSG00000030882	28.4862	-1.87013	0.435689	1.40377e-06	1.39918e-05	Dnhd1
ENSMUSG00000117239	12.9539	-1.89143	0.56191	3.63991e-05	0.000266476	Gpr31c
ENSMUSG00000114253	11.3091	-1.93708	0.627822	0.000128107	0.000815382	Gm47798
ENSMUSG00000041477	97.4147	-1.96722	0.261589	4.54177e-15	1.93256e-13	Dcp1b
ENSMUSG00000026832	1288.84	-2.02763	0.235552	4.98687e-19	3.68304e-17	Cytip
ENSMUSG00000007591	6.34052	-2.03502	0.843067	0.00112895	0.00550679	Tssk4
ENSMUSG00000040152	80.2628	-2.34538	0.388689	8.30513e-11	1.87649e-09	Thbs1
ENSMUSG00000074340	10.6467	-2.39651	0.848711	0.000507113	0.00274752	Ovgp1
ENSMUSG00000097166	5.13645	-2.42973	2.76446	0.00439265	0.0176898	9330179D12Rik
ENSMUSG00000056145	61.8642	-2.51094	0.34289	2.52182e-14	9.6087e-13	AI504432
ENSMUSG00000022479	22.8568	-2.91287	0.912153	0.000231066	0.00137467	Vdr
ENSMUSG00000052336	228.31	-2.96721	0.627671	1.06357e-07	1.33363e-06	Cx3cr1
ENSMUSG00000074818	7.52413	-4.26875	2.34265	0.000337308	0.00191564	Pdzd7
