# Supplementary material for: Copper regulates the expression of immune genes in microglial cells in vitro
Source: Immunobiology. Author manuscript; Available in PMC 2026 Jun 22. (PMC13285316; doi:10.1016/j.imbio.2025.153145)
Supplement: 8 [file NIHMS2187441-supplement-8.xlsx]

## Sheet: Sheet1
Gene_Id	baseMean	log2FoldChange	lfcSE	pvalue	padj	external_gene_name
ENSMUSG00000003545	92.8357	3.31686	1.22226	0.000169024	0.0269712	Fosb
ENSMUSG00000022441	6.81405	2.69581	0.93394	0.00015459	0.026518	Efcab6
ENSMUSG00000031762	21.1511	2.66781	0.689396	4.22403e-06	0.00186988	Mt2
ENSMUSG00002076161	34.6906	2.5308	1.22872	0.000825964	0.0706339	Rn7sk
ENSMUSG00000050824	16.7112	2.41428	0.48399	3.09626e-08	3.86273e-05	Sstr5
ENSMUSG00000031765	7535.32	2.3376	0.176695	2.67468e-41	3.67046e-37	Mt1
ENSMUSG00000120705	7.83354	1.99273	0.76727	0.000570817	0.0574565
ENSMUSG00000069273	10.6287	1.84655	0.67188	0.000243508	0.0350089	H3c6
ENSMUSG00000079138	15.0429	1.71631	0.467007	9.7225e-06	0.003606	Gm8818
ENSMUSG00000037428	49.2615	1.33522	0.385073	1.93395e-05	0.0066349	Vgf
ENSMUSG00000120294	21.1454	1.28412	0.449009	0.000161136	0.0269712
ENSMUSG00000027456	12.1875	1.26547	0.594534	0.000993173	0.0811269	Sdcbp2
ENSMUSG00000072844	59.4194	1.10191	0.235313	1.41023e-07	0.000138233	G530011O06Rik
ENSMUSG00000020034	152.388	1.01156	0.197207	1.28399e-08	2.51717e-05	Tcp11l2
ENSMUSG00000118642	524.827	0.970157	0.291277	3.02251e-05	0.00901695	AY036118
ENSMUSG00000024773	1050.22	0.90999	0.125183	1.65206e-14	1.13356e-10	Atg2a
ENSMUSG00000037434	594.968	0.899453	0.219061	1.55734e-06	0.00106857	Slc30a1
ENSMUSG00000040557	40.2573	0.86598	0.335671	0.000319898	0.0422111	Mettl27
ENSMUSG00000002409	59.7168	0.822405	0.243553	2.8218e-05	0.00860525	Dyrk1b
ENSMUSG00000087263	51.292	0.809075	0.318774	0.000362643	0.0450238	Gm15726
ENSMUSG00000019732	79.8846	0.778062	0.333837	0.000565508	0.0574565	Calr3
ENSMUSG00000000791	34.2505	0.740528	0.372194	0.00123251	0.0924153	Il12rb1
ENSMUSG00000040997	838.417	0.739315	0.167722	3.95246e-07	0.000361597	Abhd4
ENSMUSG00000005483	887.303	0.708028	0.129988	2.1159e-09	5.80729e-06	Dnajb1
ENSMUSG00000029512	410.61	0.683425	0.145912	1.18107e-07	0.000124676	Ulk1
ENSMUSG00000003484	251.939	0.667858	0.180283	8.39645e-06	0.00320068	Cyp4f18
ENSMUSG00000059839	111.628	0.664096	0.23659	0.000168204	0.0269712	Zfp874b
ENSMUSG00000048249	231.861	0.621376	0.194066	4.97752e-05	0.0126494	Crebrf
ENSMUSG00000041439	1021	0.614738	0.188761	4.17126e-05	0.0108004	Mfsd6
ENSMUSG00000019923	1914.91	0.605843	0.0973512	2.82101e-11	9.67818e-08	Zwint
ENSMUSG00000029098	307.788	0.604581	0.159429	6.07957e-06	0.00245382	Acox3
ENSMUSG00000020099	179.54	0.598842	0.246893	0.00045559	0.0508776	Unc5b
ENSMUSG00000037526	235.563	0.591272	0.136786	6.48588e-07	0.000523563	Atg14
ENSMUSG00000051316	146.026	0.582103	0.219997	0.000265899	0.0372339	Taf7
ENSMUSG00000084817	102.112	0.544969	0.225443	0.000472397	0.0522799	Gm5526
ENSMUSG00000118665	766.05	0.534632	0.104732	1.52795e-08	2.55888e-05	Lin54
ENSMUSG00000054619	246.557	0.534085	0.190945	0.000176173	0.027473	Mettl7a1
ENSMUSG00000039770	516.916	0.499121	0.252945	0.00128753	0.094271	Ypel5
ENSMUSG00000063354	383.709	0.492565	0.239614	0.00110676	0.0862161	Slc39a4
ENSMUSG00000026203	237.7	0.484506	0.160419	9.34687e-05	0.0183103	Dnajb2
ENSMUSG00000019992	383.103	0.461927	0.153792	9.47338e-05	0.0183103	Mtfr2
ENSMUSG00000027610	626.833	0.458868	0.203193	0.000720062	0.0654398	Gss
ENSMUSG00000020366	1162.69	0.454102	0.102704	4.43419e-07	0.000380315	Mapk9
ENSMUSG00000019823	176.499	0.448867	0.192478	0.000622522	0.0604237	Mical1
ENSMUSG00000002814	590.732	0.435734	0.206531	0.00110342	0.0862161	Top3a
ENSMUSG00000066800	274.498	0.433674	0.180994	0.000531973	0.0559565	Rnasel
ENSMUSG00000021493	1086.31	0.432333	0.149115	0.000141553	0.0252276	Pdlim7
ENSMUSG00000030161	1194.44	0.42967	0.11494	8.22883e-06	0.00320068	Gabarapl1
ENSMUSG00000000318	130.5	0.429346	0.207877	0.0011183	0.0862161	Clec10a
ENSMUSG00000030641	270.121	0.408176	0.180053	0.000759067	0.0672044	Ddias
ENSMUSG00000050106	214.516	0.407381	0.189093	0.00090536	0.0748449	Tmc8
ENSMUSG00000055850	769.045	0.40342	0.150357	0.000245069	0.0350089	Rnf181
ENSMUSG00000025757	868.324	0.399463	0.171294	0.000629643	0.0604237	Hspa4l
ENSMUSG00000028439	411.787	0.395625	0.12471	5.71985e-05	0.013304	Fam219a
ENSMUSG00000044103	325.667	0.389832	0.153143	0.000380995	0.0454644	Il36g
ENSMUSG00000037260	767.428	0.386051	0.0776072	2.73533e-08	3.7537e-05	Hgsnat
ENSMUSG00000029468	956.787	0.381922	0.0988724	4.93104e-06	0.00211464	P2rx7
ENSMUSG00000005267	257.412	0.378121	0.142698	0.000274112	0.0379964	Zfp287
ENSMUSG00000024787	535.216	0.370212	0.114961	5.08276e-05	0.0126819	Snx15
ENSMUSG00000020409	1281.21	0.363461	0.0897811	2.32343e-06	0.00123422	Slu7
ENSMUSG00000022848	225.926	0.352588	0.144864	0.000512764	0.0558465	Slc49a4
ENSMUSG00000047648	431.605	0.350914	0.166091	0.00107382	0.0856748	Fbxo30
ENSMUSG00000002250	899.153	0.329041	0.144077	0.000814136	0.0704751	Ppard
ENSMUSG00000028057	702.985	0.326819	0.134299	0.00054351	0.0560796	Rit1
ENSMUSG00000026994	799.679	0.325218	0.106084	9.02408e-05	0.0183103	Galnt3
ENSMUSG00000026353	2968.07	0.32308	0.0600939	3.03093e-09	6.93224e-06	Ubxn4
ENSMUSG00000018736	1797.46	0.322177	0.0798221	2.57499e-06	0.00126202	Ndel1
ENSMUSG00000068923	991.151	0.316546	0.114162	0.000212967	0.0317668	Syt11
ENSMUSG00000026480	4750.06	0.31526	0.116933	0.000281535	0.038635	Ncf2
ENSMUSG00000030213	616.436	0.314485	0.122783	0.000348584	0.0447068	Atf7ip
ENSMUSG00000026788	449.54	0.31405	0.110182	0.000164419	0.0269712	Zbtb43
ENSMUSG00000027959	357.819	0.312717	0.139186	0.000816551	0.0704751	Sass6
ENSMUSG00000053950	786.727	0.299345	0.099788	0.000116898	0.0213892	Adnp2
ENSMUSG00000010755	1275.96	0.297472	0.0891224	3.80343e-05	0.0102342	Cars
ENSMUSG00000028378	375.654	0.297382	0.144943	0.00135183	0.0981546	Ptgr1
ENSMUSG00000061533	433.389	0.296399	0.115928	0.000371035	0.0450238	Cep128
ENSMUSG00000024423	970.669	0.294433	0.126164	0.000701831	0.0650759	Impact
ENSMUSG00000001642	7555.81	0.293082	0.0751117	4.1128e-06	0.00186988	Akr1b3
ENSMUSG00000026270	216.948	0.289114	0.134754	0.00103385	0.0829679	Capn10
ENSMUSG00000093803	899.134	0.287557	0.0956919	0.000123998	0.0223898	Ppp2r3d
ENSMUSG00000029009	594.603	0.26986	0.0944008	0.000188851	0.0287956	Mthfr
ENSMUSG00000025366	2137.53	0.26573	0.112129	0.000729721	0.0658813	Esyt1
ENSMUSG00000020261	829.082	0.265202	0.0835186	7.74473e-05	0.0161032	Slc36a1
ENSMUSG00000038685	1029.26	0.262845	0.102266	0.000436705	0.0507873	Rtel1
ENSMUSG00000079179	339.219	0.25912	0.12222	0.00120998	0.0917381	Rab10os
ENSMUSG00000037730	512.054	0.259111	0.123897	0.00122464	0.0923392	Mynn
ENSMUSG00000060657	1174.53	0.258656	0.081097	6.9839e-05	0.0147446	Marf1
ENSMUSG00000035545	1170.06	0.257259	0.0990435	0.000449134	0.0508776	Leng8
ENSMUSG00000025579	3899.09	0.25627	0.0875342	0.000147236	0.0259041	Gaa
ENSMUSG00000056665	722.852	0.255029	0.111869	0.000693113	0.0650759	Them6
ENSMUSG00000038520	487.305	0.24728	0.109281	0.000931558	0.0765495	Tbc1d17
ENSMUSG00000059552	4402.37	0.243052	0.0600556	2.33839e-06	0.00123422	Trp53
ENSMUSG00000025792	986.899	0.242069	0.116391	0.00138787	0.0997158	Slc25a10
ENSMUSG00000000538	639.855	0.236949	0.0959781	0.000586163	0.0574565	Tom1l2
ENSMUSG00000024442	732.289	0.233	0.08933	0.000365673	0.0450238	Dele1
ENSMUSG00000002102	4686.4	0.230678	0.0958974	0.000797062	0.0696693	Psmc3
ENSMUSG00000032705	380.611	0.230358	0.105855	0.00113416	0.0866439	Exd2
ENSMUSG00000025572	549.719	0.223658	0.0925829	0.000679697	0.0643275	Tmc6
ENSMUSG00000057469	1446.49	0.21923	0.0758486	0.000188545	0.0287956	E2f6
ENSMUSG00000020538	1769.04	0.218744	0.083358	0.000358501	0.0450238	Srebf1
ENSMUSG00000024892	953.853	0.215267	0.0967945	0.00113648	0.0866439	Pcx
ENSMUSG00000034908	1044.89	0.213865	0.0833923	0.00044273	0.0508776	Sidt2
ENSMUSG00000006024	2930.33	0.209437	0.060346	3.19985e-05	0.00934288	Napa
ENSMUSG00000017221	4650.47	0.201183	0.0481595	1.98864e-06	0.00123422	Psmd3
ENSMUSG00000041769	957.262	0.194797	0.0747318	0.000368221	0.0450238	Ppp2r2d
ENSMUSG00000032580	1286.76	0.193357	0.071895	0.000416869	0.0488948	Rbm5
ENSMUSG00000071655	1976.45	0.193239	0.074568	0.000526499	0.0559565	Ubxn1
ENSMUSG00000028960	2766.8	0.189244	0.0725003	0.000500867	0.0549872	Ube4b
ENSMUSG00000049339	1714.5	0.174936	0.0696896	0.000629466	0.0604237	Retreg2
ENSMUSG00000006998	10187.4	0.173605	0.0673635	0.000578273	0.0574565	Psmd2
ENSMUSG00000007603	1018.48	0.172259	0.0613356	0.000340781	0.0444987	Dus3l
ENSMUSG00000037415	1488.41	0.168124	0.0649565	0.000518546	0.0559565	Ranbp10
ENSMUSG00000028837	1719.37	0.165762	0.0708418	0.00111719	0.0862161	Psmb2
ENSMUSG00000001829	1321.92	0.158388	0.0625134	0.000719248	0.0654398	Clpb
ENSMUSG00000023944	42601.1	0.125687	0.037809	9.12795e-05	0.0183103	Hsp90ab1
ENSMUSG00000036275	3490.37	0.12425	0.0504219	0.00109529	0.0862161	9530068E07Rik
ENSMUSG00000041740	3273.03	0.121448	0.0489081	0.00101511	0.0824283	Rnf10
ENSMUSG00000106262	20.5614	0.0169257	0.0507286	0.000563162	0.0574565	Gm43375
ENSMUSG00000049848	26.8832	-0.0197856	0.052441	0.000749138	0.066756	Ceacam19
ENSMUSG00000029605	40.7481	-0.0268231	0.0580806	0.000828686	0.0706339	Oas1b
ENSMUSG00000031639	93.6107	-0.0459078	0.0886077	0.000858599	0.0718448	Tlr3
ENSMUSG00000004730	5788.75	-0.142748	0.0598508	0.00126084	0.093527	Adgre1
ENSMUSG00000029405	4364.6	-0.146053	0.0462456	9.45614e-05	0.0183103	G3bp2
ENSMUSG00000024095	2100.86	-0.15441	0.057875	0.000534162	0.0559565	Hnrnpll
ENSMUSG00000032803	10041.2	-0.159998	0.0630028	0.000577917	0.0574565	Cdv3
ENSMUSG00000020457	3320.87	-0.163969	0.067972	0.000774028	0.0680897	Drg1
ENSMUSG00000005469	1277.11	-0.180832	0.0840164	0.00136814	0.0988159	Prkaca
ENSMUSG00000036777	2693.31	-0.186076	0.0651475	0.00034372	0.0444987	Anln
ENSMUSG00000042364	2669.96	-0.186726	0.066404	0.000226792	0.0331093	Snx18
ENSMUSG00000026566	1007.52	-0.18817	0.0759837	0.000718291	0.0654398	Mpzl1
ENSMUSG00000024737	10937.7	-0.189147	0.072061	0.000450562	0.0508776	Slc15a3
ENSMUSG00000053716	1346.65	-0.191069	0.0882876	0.00109466	0.0862161	Dusp7
ENSMUSG00000024165	2582.1	-0.192763	0.0583856	5.21487e-05	0.0127552	Jpt2
ENSMUSG00000005610	30551.1	-0.19459	0.0880957	0.00123912	0.0924153	Eif4g2
ENSMUSG00000022962	4099.16	-0.196494	0.0683594	0.00020093	0.0303008	Gart
ENSMUSG00000041992	1915.56	-0.212405	0.0611372	2.62222e-05	0.00856778	Rapgef5
ENSMUSG00000026502	1259.78	-0.215311	0.0666214	5.65886e-05	0.013304	Desi2
ENSMUSG00000050627	1150.5	-0.216714	0.0936719	0.000658449	0.0627493	Gpd1l
ENSMUSG00000023156	920.686	-0.218516	0.0895	0.000737508	0.0661492	Rpp14
ENSMUSG00000032038	672.021	-0.220556	0.0799266	0.000314565	0.0419104	St3gal4
ENSMUSG00000002699	2100.71	-0.242306	0.0740456	5.29802e-05	0.0127552	Lcp2
ENSMUSG00000033952	1258.99	-0.245766	0.117477	0.00129148	0.094271	Aspm
ENSMUSG00000055447	1606.95	-0.258218	0.0810265	6.96511e-05	0.0147446	Cd47
ENSMUSG00000062210	1238.47	-0.262186	0.0765395	2.81931e-05	0.00860525	Tnfaip8
ENSMUSG00000018196	369.689	-0.26635	0.121668	0.0010255	0.0827821	Glrx2
ENSMUSG00000027698	4744.5	-0.276435	0.0658226	1.07401e-06	0.00081881	Nceh1
ENSMUSG00000023072	319.675	-0.2923	0.130425	0.000853398	0.0718448	Cep89
ENSMUSG00000024084	400.968	-0.29258	0.109781	0.00030498	0.0410318	Qpct
ENSMUSG00000036053	1783.32	-0.299223	0.0892639	3.4149e-05	0.00976305	Fmnl2
ENSMUSG00000039208	678.54	-0.30558	0.09634	6.48504e-05	0.0143539	Metrnl
ENSMUSG00000000732	392.759	-0.310941	0.0985842	6.1949e-05	0.0141688	Icosl
ENSMUSG00000054099	245.825	-0.315424	0.127568	0.000456019	0.0508776	Slc25a40
ENSMUSG00000028678	806.739	-0.321974	0.0962077	3.51631e-05	0.00984783	Kif2c
ENSMUSG00000028690	339.199	-0.338275	0.153736	0.000886133	0.0736994	Mmachc
ENSMUSG00000050549	708.66	-0.346636	0.119926	0.000166236	0.0269712	Fam241a
ENSMUSG00000035376	449.009	-0.348667	0.122186	0.000167337	0.0269712	Hacd2
ENSMUSG00000047414	1096.21	-0.359061	0.129798	0.000217261	0.0320589	Flrt2
ENSMUSG00000028175	563.48	-0.363776	0.1641	0.000834517	0.0706918	Depdc1a
ENSMUSG00000015947	1336.47	-0.367889	0.107501	2.79027e-05	0.00860525	Fcgr1
ENSMUSG00000042842	2492.01	-0.380806	0.0800529	1.14991e-07	0.000124676	Serpinb6b
ENSMUSG00000030107	472.678	-0.382375	0.163021	0.00054264	0.0560796	Usp18
ENSMUSG00000070348	2411.29	-0.385088	0.0938492	1.82612e-06	0.00119333	Ccnd1
ENSMUSG00000025986	2139.46	-0.385921	0.116203	3.62254e-05	0.00994241	Slc39a10
ENSMUSG00000031596	1653.27	-0.387784	0.160994	0.00052614	0.0559565	Slc7a2
ENSMUSG00000026605	1960	-0.39244	0.109794	1.26125e-05	0.00455476	Cenpf
ENSMUSG00000073489	737.086	-0.398584	0.0965201	2.10467e-06	0.00123422	Ifi204
ENSMUSG00000037628	353.899	-0.401208	0.201867	0.00128199	0.094271	Cdkn3
ENSMUSG00000027715	4468.97	-0.423607	0.101846	1.40651e-06	0.00101587	Ccna2
ENSMUSG00000020808	1352.78	-0.42394	0.148511	0.000151295	0.0262813	Pimreg
ENSMUSG00000026873	297.686	-0.431189	0.137876	6.44958e-05	0.0143539	Phf19
ENSMUSG00000028599	15951.1	-0.433639	0.108152	2.30476e-06	0.00123422	Tnfrsf1b
ENSMUSG00000078853	159.937	-0.440363	0.164601	0.000247457	0.0350089	Igtp
ENSMUSG00000060568	321.538	-0.453805	0.138264	4.03352e-05	0.0106446	Fam78b
ENSMUSG00000089929	461.594	-0.45477	0.176489	0.000294276	0.0399837	Bcl2a1b
ENSMUSG00000099974	900.388	-0.461034	0.136171	2.51224e-05	0.00840865	Bcl2a1d
ENSMUSG00000096472	267.285	-0.47666	0.158784	9.67695e-05	0.018444	Cdkn2d
ENSMUSG00000026536	174.82	-0.476864	0.20395	0.000582801	0.0574565	Ifi211
ENSMUSG00000045932	374.498	-0.480687	0.160349	9.85236e-05	0.0185211	Ifit2
ENSMUSG00000041995	415.924	-0.492224	0.126188	4.00732e-06	0.00186988	Zbed3
ENSMUSG00000041064	417.3	-0.509784	0.204267	0.000374022	0.0450238	Pif1
ENSMUSG00000027399	7139.61	-0.510721	0.164392	6.73478e-05	0.0146701	Il1a
ENSMUSG00000019122	5246.57	-0.525851	0.129908	2.44768e-06	0.00124406	Ccl9
ENSMUSG00000039997	415.451	-0.544667	0.154607	1.59301e-05	0.00560536	Ifi203
ENSMUSG00000028270	300.716	-0.552618	0.19798	0.000173851	0.0274225	Gbp2
ENSMUSG00000026955	1293.46	-0.557646	0.111208	1.6782e-08	2.55888e-05	Sapcd2
ENSMUSG00000029084	222.199	-0.589131	0.236896	0.000403728	0.0477617	Cd38
ENSMUSG00000020439	130.51	-0.665251	0.260082	0.000369754	0.0450238	Smtn
ENSMUSG00000040253	175.976	-0.670192	0.228749	0.00010937	0.0202823	Gbp7
ENSMUSG00000074896	293.756	-0.717894	0.190374	6.04012e-06	0.00245382	Ifit3
ENSMUSG00000031779	75.8528	-0.753193	0.336043	0.00069721	0.0650759	Ccl22
ENSMUSG00000027398	6280.85	-0.792923	0.119063	1.23423e-12	5.64576e-09	Il1b
