# Supplementary material for: Copper regulates the expression of immune genes in microglial cells in vitro
Source: Immunobiology. Author manuscript; Available in PMC 2026 Jun 22. (PMC13285316; doi:10.1016/j.imbio.2025.153145)
Supplement: 9 [file NIHMS2187441-supplement-9.xlsx]

## Sheet: Sheet1
Gene_Id	baseMean	log2FoldChange	lfcSE	pvalue	padj	external_gene_name
ENSMUSG00000028396	54.6281	7.54348	2.20766	3.74513e-09	5.43977e-08	2310002L09Rik
ENSMUSG00000085006	60.1582	5.41831	0.935214	2.1531e-08	2.74554e-07	BC021767
ENSMUSG00000029410	5.79491	4.66099	2.1116	8.87829e-05	0.000560719	Ppef2
ENSMUSG00000093738	6.18793	4.53137	2.23584	0.000249473	0.00140471	AI606473
ENSMUSG00000008540	74.2139	4.50698	0.390427	2.69103e-31	4.58719e-29	Mgst1
ENSMUSG00000029321	1.91492	4.46849	2.51063	0.000707229	0.0035576	Slc10a6
ENSMUSG00000039883	7.85575	4.35232	2.06841	0.000147782	0.000885348	Lrrc17
ENSMUSG00000023781	4.43872	4.34863	2.23633	0.000349771	0.00189562	Hes7
ENSMUSG00000121295	6.35196	4.28311	2.16847	0.0002665	0.00149222
ENSMUSG00000021676	307.473	4.25012	0.25151	8.75648e-65	7.53433e-62	Iqgap2
ENSMUSG00000027860	3.36417	4.18308	2.27324	0.000529223	0.00274549	Vangl1
ENSMUSG00000106188	2.30278	4.13702	2.55591	0.00121368	0.00572883	Gm9710
ENSMUSG00000055561	190.854	4.08747	0.267165	6.91846e-54	4.46463e-51	Spink5
ENSMUSG00000050199	2.51399	4.03291	2.26956	0.000656641	0.00332442	Lgr4
ENSMUSG00000026390	154.587	3.95986	0.357936	1.27688e-29	1.93882e-27	Marco
ENSMUSG00000052212	3.32822	3.95645	2.38286	0.00101735	0.00491775	Cd177
ENSMUSG00000120355	5.18376	3.82706	2.11943	0.000561188	0.00288727
ENSMUSG00000063611	20.2127	3.67111	0.843999	2.40819e-06	2.12566e-05	Gm10134
ENSMUSG00000086291	10.963	3.65932	2.0506	0.00060064	0.00307363	Gm15513
ENSMUSG00000026815	5.32962	3.65298	1.58651	0.000954757	0.00465559	Gfi1b
ENSMUSG00000074634	2.16888	3.62413	2.08525	0.00264656	0.0112652	Tmem267
ENSMUSG00000031722	82.7282	3.54404	0.45608	5.39958e-16	2.08472e-14	Hp
ENSMUSG00000050108	3.07201	3.46992	1.35566	0.00108537	0.00520615	Bpifc
ENSMUSG00000121471	3.18973	3.43006	2.31092	0.00160825	0.00729353
ENSMUSG00000068877	62.1298	3.39554	0.436458	2.07813e-15	7.46517e-14	Selenbp2
ENSMUSG00000008482	2.25627	3.38992	2.4177	0.00200676	0.0088353	Rnf151
ENSMUSG00000050994	48.2621	3.38285	0.53722	6.69615e-11	1.27227e-09	Adgb
ENSMUSG00000052336	228.31	3.37118	0.620407	2.48952e-09	3.74236e-08	Cx3cr1
ENSMUSG00000054065	2.4945	3.33987	1.6906	0.00205262	0.00902404	Pkp3
ENSMUSG00000079037	45.1134	3.30026	0.508522	1.47433e-11	3.06556e-10	Prnp
ENSMUSG00000097166	5.13645	3.28537	2.11282	0.00128045	0.00599543	9330179D12Rik
ENSMUSG00000040276	11.2538	3.2702	1.22409	0.000868113	0.0042811	Pacsin1
ENSMUSG00000040875	61.4619	3.15139	0.344811	1.10805e-20	7.41533e-19	Osbpl10
ENSMUSG00000041930	3.95204	3.13024	2.41142	0.00243137	0.0104801	Fam222a
ENSMUSG00000038602	15.5185	3.07341	0.795044	6.56185e-06	5.30022e-05	Slc35f1
ENSMUSG00000052942	69.4592	3.04445	0.362388	2.78932e-18	1.44e-16	Glis3
ENSMUSG00000031104	2.12606	3.01374	1.63013	0.00280295	0.011825	Rab33a
ENSMUSG00000045551	10.1569	2.97616	0.679222	1.09477e-06	1.02814e-05	Fpr1
ENSMUSG00000050931	122.198	2.92401	0.395266	8.07646e-15	2.69748e-13	Sgms2
ENSMUSG00000050751	79.7857	2.91014	0.453896	2.18746e-11	4.44603e-10	Pgbd5
ENSMUSG00000079584	2.67783	2.90822	1.78719	0.00381317	0.0154415	Tm9sf5
ENSMUSG00000068547	10.3084	2.9077	0.812274	5.44099e-05	0.000360386	Clca4a
ENSMUSG00000020315	60.4805	2.88685	0.290928	4.39856e-24	4.18303e-22	Sptbn1
ENSMUSG00000027864	25.2275	2.88678	0.675657	2.19184e-06	1.95096e-05	Ptgfrn
ENSMUSG00000035513	161.025	2.85383	0.254623	2.7564e-30	4.25687e-28	Ntng2
ENSMUSG00000027339	1075.65	2.80305	0.132565	2.37194e-100	4.76206e-97	Rassf2
ENSMUSG00000058624	122.592	2.78411	0.30465	8.08179e-21	5.57366e-19	Gda
ENSMUSG00000025934	110.473	2.78259	0.73833	7.01043e-06	5.61736e-05	Gsta3
ENSMUSG00000009093	11.9207	2.77526	0.796424	3.33157e-05	0.000230556	Gstt4
ENSMUSG00000026832	1288.84	2.72737	0.230963	2.58611e-33	5.02455e-31	Cytip
ENSMUSG00000054640	535.46	2.68558	0.206154	6.4842e-40	2.0922e-37	Slc8a1
ENSMUSG00000061414	9.67391	2.64494	0.969567	0.000771036	0.00384964	Cracr2a
ENSMUSG00000093765	39.7321	2.63158	0.372567	1.16771e-13	3.29164e-12	Gm20658
ENSMUSG00000103527	13.3847	2.62076	0.817269	9.17601e-05	0.000576305	Gm37261
ENSMUSG00000045102	8.08816	2.61832	1.10887	0.00258312	0.0110315	Poln
ENSMUSG00000040562	54.4241	2.61667	0.36853	8.95116e-14	2.56679e-12	Gstm2
ENSMUSG00000027408	15.3634	2.61426	0.943141	0.000356554	0.00192546	Cpxm1
ENSMUSG00000021136	24.6306	2.60211	0.475418	5.83977e-09	8.18609e-08	Smoc1
ENSMUSG00000056602	213.334	2.59933	0.395419	3.05439e-12	6.9684e-11	Fry
ENSMUSG00000040797	41.904	2.59247	0.491416	9.01149e-09	1.22244e-07	Iqsec3
ENSMUSG00000074677	15.3666	2.5315	0.681513	1.77069e-05	0.00013012	Sirpb1c
ENSMUSG00000032946	16.8804	2.50874	0.686975	2.01172e-05	0.000146454	Rasgrp2
ENSMUSG00000027868	26.7188	2.4708	0.454443	4.95104e-09	7.02752e-08	Tbx15
ENSMUSG00000037820	69.6443	2.46843	0.308863	1.05902e-16	4.46047e-15	Tgm2
ENSMUSG00000074604	607.286	2.44327	0.232013	3.46546e-27	4.17449e-25	Mgst2
ENSMUSG00000090192	9.33327	2.43951	0.724446	5.66119e-05	0.000373193	Gm16556
ENSMUSG00000003341	3.88478	2.36282	1.58882	0.00562948	0.0215142	Atp8b3
ENSMUSG00000031762	21.1511	2.3614	0.679578	2.50142e-05	0.000178578	Mt2
ENSMUSG00000051682	367.999	2.36134	0.221318	8.62491e-28	1.11317e-25	Treml4
ENSMUSG00000029096	3.58754	2.35794	1.53221	0.00571131	0.02179	Htra3
ENSMUSG00000029101	10.1576	2.35725	0.959641	0.00157699	0.00718109	Rgs12
ENSMUSG00000035283	54.9493	2.30326	0.432633	9.42663e-09	1.27397e-07	Adrb1
ENSMUSG00000058773	7.59011	2.29759	1.48439	0.00555299	0.0212533	H1f5
ENSMUSG00000098158	3.99315	2.29131	1.19715	0.00335855	0.0138347	Gm4804
ENSMUSG00000024066	781.372	2.28929	0.212803	3.57042e-28	4.74367e-26	Xdh
ENSMUSG00000022286	2.76052	2.27595	2.51935	0.00676637	0.0250844	Grhl2
ENSMUSG00000026712	168.398	2.26784	0.327636	2.75082e-13	7.28806e-12	Mrc1
ENSMUSG00000022235	198.019	2.24806	0.347705	6.52465e-12	1.4187e-10	Cmbl
ENSMUSG00000030409	984.56	2.23919	0.321254	1.83019e-13	5.01057e-12	Dmpk
ENSMUSG00000023915	3.57623	2.23209	1.28826	0.00468621	0.0183797	Tnfrsf21
ENSMUSG00000054675	131.73	2.19289	0.25468	9.35329e-19	4.97073e-17	Tmem119
ENSMUSG00000095930	7.45232	2.18897	0.863231	0.00083559	0.00413312	Nim1k
ENSMUSG00000021211	36.8719	2.18206	0.353578	5.46828e-11	1.05001e-09	Akr1c12
ENSMUSG00000082194	2.8554	2.17781	1.5674	0.00684205	0.0253234	Gm12444
ENSMUSG00000045092	405.199	2.17454	0.234439	1.62377e-21	1.17831e-19	S1pr1
ENSMUSG00000039329	3.02112	2.16621	1.95001	0.00611877	0.0230766	Tex19.1
ENSMUSG00000106317	20.6849	2.11074	0.744686	0.00040377	0.00215404	Gm43848
ENSMUSG00000000881	79.9569	2.08404	0.289913	6.03567e-14	1.76152e-12	Dlg3
ENSMUSG00000014361	188.421	2.07433	0.271565	2.33876e-15	8.36812e-14	Mertk
ENSMUSG00000046768	4.01167	2.05178	1.95479	0.00835891	0.0300153	Rhoj
ENSMUSG00000026303	19.2666	2.03278	0.745918	0.00047744	0.00250344	Mlph
ENSMUSG00000021262	82.2878	2.01739	0.308705	4.79722e-12	1.06619e-10	Evl
ENSMUSG00000020032	32.9246	2.00937	0.417772	1.292e-07	1.42088e-06	Nuak1
ENSMUSG00000055069	36.0625	2.00681	0.377777	1.02419e-08	1.37797e-07	Rab39
ENSMUSG00000032194	297.27	1.99639	0.186452	9.49205e-28	1.2164e-25	Kank2
ENSMUSG00000023206	46.081	1.99011	0.40397	6.31815e-08	7.47627e-07	Il15ra
ENSMUSG00000073557	1204.41	1.98933	0.308144	7.0294e-12	1.51749e-10	Ppp1r12b
ENSMUSG00000114055	14.0695	1.98581	0.572109	4.5602e-05	0.000306884	Gm32089
ENSMUSG00000032908	12.2241	1.97176	1.20257	0.00554082	0.0212247	Sgpp2
ENSMUSG00000022419	835.29	1.96918	0.182284	2.52755e-28	3.54033e-26	Deptor
ENSMUSG00000030830	1170.92	1.96756	0.172513	3.15674e-31	5.18538e-29	Itgal
ENSMUSG00000024897	53.4659	1.96007	0.369828	8.72406e-09	1.18791e-07	Apba1
ENSMUSG00000038204	94.0611	1.95884	0.710368	0.00054055	0.00279622	Asb10
ENSMUSG00000040522	20.3852	1.95069	0.657278	0.00025838	0.0014508	Tlr8
ENSMUSG00000014602	3.68317	1.93797	1.30733	0.00664741	0.0247246	Kif1a
ENSMUSG00000042745	48.8827	1.92877	0.376938	2.31337e-08	2.9272e-07	Id1
ENSMUSG00000024663	417.503	1.92264	0.182434	4.9806e-27	5.92069e-25	Rab3il1
ENSMUSG00000030148	69.1566	1.90922	0.375806	2.51334e-08	3.1647e-07	Clec4a2
ENSMUSG00000102813	6.60579	1.90783	1.3112	0.010185	0.0354319	Gm37795
ENSMUSG00000034957	451.046	1.90449	0.215128	5.69905e-20	3.5509e-18	Cebpa
ENSMUSG00000026817	65.2902	1.90119	0.340091	1.64505e-09	2.54708e-08	Ak1
ENSMUSG00000033781	45.7439	1.89475	0.419987	6.36729e-07	6.24257e-06	Asb13
ENSMUSG00000029185	41.0298	1.88896	0.319348	2.78854e-10	4.78955e-09	Fam114a1
ENSMUSG00000046442	436.049	1.88133	0.163941	1.46535e-31	2.54591e-29	Ppm1e
ENSMUSG00000022372	296.462	1.87842	0.16615	1.05167e-30	1.68165e-28	Sla
ENSMUSG00000020053	2276.91	1.85979	0.272877	7.67106e-13	1.90658e-11	Igf1
ENSMUSG00000019832	1520.9	1.85294	0.114386	2.77893e-60	2.18315e-57	Rab32
ENSMUSG00000114738	4.26506	1.84378	1.27587	0.0109621	0.0376138	Gm41041
ENSMUSG00000040722	636.173	1.84108	0.188609	1.2369e-23	1.11192e-21	Scamp5
ENSMUSG00000061013	126.179	1.83879	0.201027	6.22687e-21	4.36098e-19	Mkx
ENSMUSG00000048924	36.8773	1.83825	0.415593	6.66534e-07	6.50654e-06	Ccdc125
ENSMUSG00000040631	48.8277	1.83212	0.350192	1.37679e-08	1.80925e-07	Dok4
ENSMUSG00000104763	14.1597	1.8312	0.557516	7.86205e-05	0.000501622	9830132P13Rik
ENSMUSG00000037235	151.139	1.82979	0.252391	3.28118e-14	1.00658e-12	Mxd4
ENSMUSG00000029166	57.5853	1.8232	0.35777	2.78794e-08	3.48859e-07	Mapre3
ENSMUSG00000029163	280.283	1.79381	0.148833	2.12289e-34	4.51277e-32	Emilin1
ENSMUSG00000022441	6.81405	1.78585	0.954219	0.00246433	0.0105994	Efcab6
ENSMUSG00000074340	10.6467	1.78483	0.891969	0.00378153	0.0153271	Ovgp1
ENSMUSG00000031442	196.321	1.78329	0.229192	5.34736e-16	2.06898e-14	Mcf2l
ENSMUSG00000056130	115.701	1.77713	0.253139	1.88415e-13	5.13044e-12	Ticam2
ENSMUSG00000048376	27.5895	1.7758	0.572875	0.000107501	0.000666127	F2r
ENSMUSG00000017718	37.2955	1.77128	0.448344	5.75778e-06	4.72039e-05	Afmid
ENSMUSG00000027009	3463.34	1.77102	0.389232	3.37119e-07	3.46299e-06	Itga4
ENSMUSG00000054256	36.208	1.77101	0.533568	5.63305e-05	0.000371744	Msi1
ENSMUSG00000062980	82.8193	1.7687	0.251515	1.89617e-13	5.15216e-12	Cped1
ENSMUSG00000061524	146.193	1.76675	0.19179	3.06716e-21	2.19053e-19	Zic2
ENSMUSG00000039115	214.96	1.76225	0.191901	3.3413e-21	2.37692e-19	Itga9
ENSMUSG00000121137	36.5005	1.75748	0.569831	0.000111208	0.000687218
ENSMUSG00000033857	292.763	1.7493	0.182763	9.56656e-23	7.64859e-21	Engase
ENSMUSG00000038860	19.0496	1.73581	0.512078	5.81406e-05	0.000382154	Garnl3
ENSMUSG00000020340	597.357	1.73489	0.115131	1.97207e-52	1.11354e-49	Cyfip2
ENSMUSG00000031129	14.8862	1.73043	0.74781	0.00171812	0.00772834	Slc9a9
ENSMUSG00000121226	42.4459	1.7203	0.53886	0.000100125	0.000624712
ENSMUSG00000029409	30.9375	1.71993	0.575437	0.000167396	0.000983638	U90926
ENSMUSG00000028555	72.9114	1.71306	0.407282	2.66766e-06	2.32299e-05	Ttc39a
ENSMUSG00000055782	408.326	1.70793	0.157151	1.82409e-28	2.59523e-26	Abcd2
ENSMUSG00000026829	22.431	1.70348	0.547409	0.000130099	0.000791765	Gbgt1
ENSMUSG00000041754	46.8997	1.68924	0.275668	7.3357e-11	1.37928e-09	Trem3
ENSMUSG00000027849	4.64973	1.68917	1.15951	0.00886131	0.0315125	Syt6
ENSMUSG00000000686	47.555	1.68681	0.429475	7.50904e-06	5.98504e-05	Abhd15
ENSMUSG00000048498	23.2821	1.68072	0.62767	0.000405434	0.00216083	Cd300e
ENSMUSG00000026556	51.1537	1.66478	0.35634	2.91106e-07	3.02298e-06	Vangl2
ENSMUSG00000031410	132.59	1.66328	0.198656	4.99027e-18	2.44361e-16	Nxf7
ENSMUSG00000020388	140.99	1.66307	0.396409	1.74161e-06	1.57346e-05	Pdlim4
ENSMUSG00000020227	294.78	1.66281	0.191549	2.65161e-19	1.46969e-17	Irak3
ENSMUSG00000043154	164.626	1.6615	0.240011	3.41932e-13	8.95415e-12	Ppp2r3a
ENSMUSG00000029134	45.4991	1.65297	0.299076	2.55962e-09	3.84134e-08	Plb1
ENSMUSG00000026158	486.325	1.65049	0.212672	7.5269e-16	2.86927e-14	Ogfrl1
ENSMUSG00000034570	62.9194	1.64966	0.300938	3.93646e-09	5.69024e-08	Inpp5j
ENSMUSG00000079138	15.0429	1.64966	0.458484	2.1387e-05	0.000154762	Gm8818
ENSMUSG00000039234	1941.9	1.6434	0.153347	6.6428e-28	8.76122e-26	Sec24d
ENSMUSG00000020600	17.4002	1.63975	0.705221	0.00102204	0.00493645	Slc7a15
ENSMUSG00000046997	151.408	1.63541	0.19993	2.21986e-17	1.01431e-15	Spsb4
ENSMUSG00000103845	65.4903	1.63202	0.446946	1.66549e-05	0.000123386	Gm19026
ENSMUSG00000003992	36.8593	1.63019	0.569356	0.000378539	0.00202902	Ssbp2
ENSMUSG00000014158	12.602	1.62722	0.695498	0.00113547	0.00541053	Trpv4
ENSMUSG00000108358	10.0171	1.62376	0.895924	0.00452847	0.0178113	Gm44509
ENSMUSG00000027332	788.498	1.62319	0.125543	2.49522e-39	7.77346e-37	Ivd
ENSMUSG00000028266	720.3	1.6229	0.184442	1.05964e-19	6.38223e-18	Lmo4
ENSMUSG00000040093	102.784	1.62038	0.270345	1.65191e-10	2.93783e-09	Bmf
ENSMUSG00000029413	386.934	1.61361	0.194468	8.27534e-18	3.9246e-16	Naaa
ENSMUSG00000082956	12.429	1.61287	0.509717	0.000111166	0.000687189	Naip3
ENSMUSG00000042978	85.9371	1.60751	0.28991	2.80528e-09	4.1719e-08	Sbk1
ENSMUSG00000038178	2456.8	1.60426	0.296097	4.27837e-09	6.12566e-08	Slc43a2
ENSMUSG00000048721	27.9942	1.60114	0.431211	1.45361e-05	0.000108714	Fndc9
ENSMUSG00000024236	47.3761	1.60034	0.323799	7.37345e-08	8.59e-07	Svil
ENSMUSG00000031765	7535.32	1.59662	0.17722	2.97819e-20	1.89482e-18	Mt1
ENSMUSG00000033032	20.5069	1.59071	0.445203	3.00301e-05	0.00020999	Afap1l1
ENSMUSG00000041477	97.4147	1.58107	0.266247	2.93864e-10	5.03779e-09	Dcp1b
ENSMUSG00000073530	7.61652	1.57832	0.654866	0.000947347	0.00462388	Pappa2
ENSMUSG00000049411	101.598	1.56873	0.263154	2.17856e-10	3.807e-09	Tmem241
ENSMUSG00000026932	1067.94	1.56696	0.183386	1.04226e-18	5.52275e-17	Nacc2
ENSMUSG00000033249	47.5322	1.56584	0.405556	8.90073e-06	6.95921e-05	Hsf4
ENSMUSG00000020865	632.969	1.56545	0.183934	1.43738e-18	7.54999e-17	Abcc3
ENSMUSG00000108239	28.466	1.56492	0.320514	9.74867e-08	1.10024e-06	Gm19434
ENSMUSG00000049037	18.9823	1.56365	0.563899	0.0003334	0.00181397	Clec4a1
ENSMUSG00000034848	471.698	1.56355	0.111921	2.0358e-45	8.17441e-43	Ttc21b
ENSMUSG00000107758	65.6207	1.55531	0.370688	2.10053e-06	1.87562e-05	Gm19253
ENSMUSG00000019820	228.983	1.55154	0.211829	1.91443e-14	6.10084e-13	Utrn
ENSMUSG00000029586	11.6605	1.54759	0.834716	0.0028233	0.0119025	Spdye4b
ENSMUSG00000032763	204.66	1.54084	0.170658	1.56667e-20	1.03693e-18	Ilvbl
ENSMUSG00000033066	1137.37	1.53979	0.171687	2.0638e-20	1.34624e-18	Gas7
ENSMUSG00000070390	69.904	1.53175	0.376042	4.69812e-06	3.92284e-05	Nlrp1b
ENSMUSG00000000202	29.9811	1.52903	0.408218	1.54455e-05	0.000115086	Btbd17
ENSMUSG00000025366	2137.53	1.52899	0.100803	4.02118e-53	2.50547e-50	Esyt1
ENSMUSG00000043832	132.589	1.51936	0.204404	9.65154e-15	3.18237e-13	Clec4a3
ENSMUSG00000020256	204.794	1.51874	0.313492	9.38108e-08	1.06407e-06	Aldh1l2
ENSMUSG00000026069	145.144	1.5172	0.307865	6.7475e-08	7.94789e-07	Il1rl1
ENSMUSG00000021250	1584.24	1.51357	0.597646	0.000571824	0.00293614	Fos
ENSMUSG00000038058	56.0984	1.506	0.254309	2.79618e-10	4.79811e-09	Nod1
ENSMUSG00000113078	6.81435	1.50552	1.43702	0.0115221	0.0391856	Gm48734
ENSMUSG00000033740	132.493	1.5024	0.340575	6.07045e-07	5.97423e-06	St18
ENSMUSG00000113184	15.9983	1.50061	0.565051	0.000560258	0.00288401	Gm49654
ENSMUSG00000037151	133.102	1.49628	0.297559	3.89503e-08	4.76824e-07	Lrrc20
ENSMUSG00000040136	1997.58	1.48687	0.0963872	9.84829e-55	6.5907e-52	Abcc8
ENSMUSG00000052912	7.17999	1.48506	0.849763	0.00512821	0.0198549	Smarca5-ps
ENSMUSG00000004359	10.9359	1.48266	0.650268	0.00136075	0.00631094	Spic
ENSMUSG00000021185	669.249	1.4815	0.167336	7.35639e-20	4.50585e-18	Dglucy
ENSMUSG00000030109	1496.99	1.47384	0.106654	1.49743e-44	5.4114e-42	Slc6a12
ENSMUSG00000002500	55.5853	1.46217	0.30574	1.51934e-07	1.6528e-06	Rpl3l
ENSMUSG00000030474	90.9123	1.45983	0.312806	2.41352e-07	2.52957e-06	Siglece
ENSMUSG00000048329	8.35817	1.45718	0.972347	0.00657209	0.0244949	Mfsd6l
ENSMUSG00000009292	161.822	1.45696	0.233127	3.57046e-11	7.05079e-10	Trpm2
ENSMUSG00000060703	773.44	1.45371	0.172591	3.11547e-18	1.59021e-16	Cd302
ENSMUSG00000042106	121.724	1.44592	0.243632	2.60999e-10	4.49999e-09	Inka1
ENSMUSG00000048232	37.1623	1.44401	0.447874	0.000101609	0.000633532	Fbxo10
ENSMUSG00000028328	47.5656	1.43905	0.337851	1.85501e-06	1.67173e-05	Tmod1
ENSMUSG00000030600	77.0827	1.43154	0.292532	9.59839e-08	1.0856e-06	Lrfn1
ENSMUSG00000034792	215.788	1.42902	0.162748	1.49379e-19	8.65106e-18	Gna15
ENSMUSG00000049580	197.83	1.42727	0.229226	4.09839e-11	7.99718e-10	Tsku
ENSMUSG00000029650	96.2277	1.42683	0.331161	1.33216e-06	1.23377e-05	Slc46a3
ENSMUSG00000042367	247.987	1.42237	0.280257	3.23134e-08	4.00735e-07	Gjb3
ENSMUSG00000052821	181.613	1.41868	0.341237	2.4093e-06	2.12566e-05	Cysltr1
ENSMUSG00000084990	16.7153	1.41432	0.654693	0.00186128	0.00826734	Gm14549
ENSMUSG00000025076	35.3175	1.41326	0.455202	0.00016608	0.000976856	Casp7
ENSMUSG00000034032	843.402	1.40723	0.0997106	1.96249e-46	8.24656e-44	Rpap1
ENSMUSG00000114230	11.9984	1.40065	0.865868	0.00587547	0.0222893	Gm48239
ENSMUSG00000108456	8.73273	1.39782	0.831291	0.00553723	0.0212155	4732496C06Rik
ENSMUSG00000036181	1159.04	1.39706	0.238675	2.99949e-10	5.13724e-09	H1f2
ENSMUSG00000025950	1281.36	1.397	0.0963484	4.88975e-49	2.32508e-46	Idh1
ENSMUSG00000024948	227.647	1.39582	0.173733	1.02032e-16	4.32774e-15	Map4k2
ENSMUSG00000042607	9.44124	1.39543	1.49446	0.0108068	0.0372081	Asb4
ENSMUSG00000090799	94.5479	1.39325	0.339298	3.59428e-06	3.07505e-05	Klhl33
ENSMUSG00000039206	712.985	1.39323	0.0952439	1.89752e-49	9.26658e-47	Daglb
ENSMUSG00000016933	450.378	1.39274	0.143154	2.19593e-23	1.92613e-21	Plcg1
ENSMUSG00000029814	107.415	1.39239	0.227964	9.35117e-11	1.71888e-09	Igf2bp3
ENSMUSG00000035392	563.007	1.39225	0.168655	1.39105e-17	6.47808e-16	Dennd1a
ENSMUSG00000024397	78.9221	1.39196	0.4129	5.24086e-05	0.000348407	Aif1
ENSMUSG00000039153	161.86	1.38913	0.192331	5.10964e-14	1.51354e-12	Runx2
ENSMUSG00000098098	161.006	1.38177	0.187052	1.39323e-14	4.53591e-13	Bvht
ENSMUSG00000043068	8.87147	1.37884	0.840811	0.00501245	0.0194649	Fam89a
ENSMUSG00000004266	3816.27	1.3782	0.11348	5.62914e-35	1.22546e-32	Ptpn6
ENSMUSG00000054409	13.268	1.37722	0.75348	0.00384528	0.0155472	Tmem74
ENSMUSG00000002799	1352.12	1.37446	0.133003	3.4021e-26	3.72561e-24	Jag2
ENSMUSG00000056531	100.681	1.37368	0.424576	8.66019e-05	0.000548479	Ccdc18
ENSMUSG00000022679	92.0269	1.37276	0.29311	2.50731e-07	2.62179e-06	Mpv17l
ENSMUSG00000033720	144.003	1.37092	0.176339	8.04115e-16	3.05243e-14	Sfxn5
ENSMUSG00000032514	34.6594	1.36939	0.312979	1.07082e-06	1.00826e-05	Ttc21a
ENSMUSG00000047409	312.411	1.36795	0.145754	6.93552e-22	5.17843e-20	Ctdspl
ENSMUSG00000043993	7.70774	1.36678	1.14907	0.0138815	0.0457043	2900052L18Rik
ENSMUSG00000061603	537.045	1.36263	0.281041	1.01472e-07	1.13952e-06	Akap6
ENSMUSG00000025764	1312.6	1.36133	0.0821298	1.06168e-62	8.71975e-60	Jade1
ENSMUSG00000044749	30.8162	1.3571	0.647071	0.00310871	0.0129457	Abca6
ENSMUSG00000119994	29.9539	1.35196	0.395147	5.65849e-05	0.000373151
ENSMUSG00000027984	574.625	1.34966	0.118125	2.9189e-31	4.83867e-29	Hadh
ENSMUSG00000033068	445.29	1.3494	0.148444	9.5538e-21	6.46545e-19	Entpd6
ENSMUSG00000037224	53.7495	1.34885	0.56573	0.00101821	0.00492059	Zfyve28
ENSMUSG00000074577	25.8122	1.34641	0.373482	2.57266e-05	0.000183013	Ripor3
ENSMUSG00000019732	79.8846	1.34045	0.300393	6.66185e-07	6.50654e-06	Calr3
ENSMUSG00000057440	163.292	1.33779	0.178432	6.99829e-15	2.37246e-13	Mpp7
ENSMUSG00000045838	65.9557	1.33696	0.336373	5.99616e-06	4.88919e-05	Ccdc9b
ENSMUSG00000027698	4744.5	1.33695	0.0660414	3.84637e-92	5.79168e-89	Nceh1
ENSMUSG00000020712	138.794	1.33488	0.210627	2.40828e-11	4.86204e-10	Tcam1
ENSMUSG00000062044	34.7112	1.33452	0.406277	9.00591e-05	0.000566996	Lmtk3
ENSMUSG00000045038	303.445	1.33389	0.158417	3.8523e-18	1.91755e-16	Prkce
ENSMUSG00000029674	379.764	1.33239	0.115784	1.28619e-31	2.25633e-29	Limk1
ENSMUSG00000024565	341.096	1.33111	0.134915	5.75279e-24	5.3581e-22	Sall3
ENSMUSG00000024300	1904.79	1.33001	0.102881	2.99658e-39	9.17716e-37	Myo1f
ENSMUSG00000025026	426.845	1.32383	0.141673	9.25102e-22	6.85068e-20	Add3
ENSMUSG00000021913	63.9469	1.31974	0.250394	1.38841e-08	1.82054e-07	Ogdhl
ENSMUSG00000040370	215.403	1.31789	0.153162	7.73645e-19	4.17283e-17	Etfrf1
ENSMUSG00000062300	279.468	1.31746	0.133192	4.71091e-24	4.45662e-22	Nectin2
ENSMUSG00000107428	12.896	1.31569	0.534483	0.00100319	0.00485866	Gm44154
ENSMUSG00000092260	16.5023	1.31175	0.606118	0.00218523	0.00954664	Zfp963
ENSMUSG00000002108	413.568	1.31046	0.155602	3.58356e-18	1.79367e-16	Nr1h3
ENSMUSG00000041642	868.051	1.30632	0.137355	1.82647e-22	1.41642e-20	Kif21b
ENSMUSG00000078122	5.59348	1.30333	1.09508	0.0124448	0.0417188	F630028O10Rik
ENSMUSG00000026656	485.848	1.30023	0.148943	2.43775e-19	1.3637e-17	Fcgr2b
ENSMUSG00000085929	66.8326	1.29911	0.274198	2.22557e-07	2.34757e-06	Gm13421
ENSMUSG00000085873	72.6996	1.29848	0.257239	4.68934e-08	5.67527e-07	Ttc39aos1
ENSMUSG00000069072	13.6962	1.29781	0.460622	0.000390985	0.00209077	Slc7a14
ENSMUSG00000015243	552.858	1.29574	0.205809	2.73706e-11	5.489e-10	Abca1
ENSMUSG00000038831	235.575	1.29515	0.236523	3.87997e-09	5.61727e-08	Ralgps1
ENSMUSG00000029156	40.4926	1.29328	0.326985	7.46553e-06	5.95298e-05	Sgcb
ENSMUSG00000017309	153.931	1.29322	0.186116	4.48155e-13	1.15076e-11	Cd300lg
ENSMUSG00000018381	81.1199	1.29239	0.288374	7.55736e-07	7.31409e-06	Abi3
ENSMUSG00000031788	239.978	1.29184	0.175878	2.53716e-14	7.91778e-13	Kifc3
ENSMUSG00000056749	534.215	1.2876	0.123038	1.23427e-26	1.40264e-24	Nfil3
ENSMUSG00000019831	44.973	1.28443	0.333446	1.17297e-05	8.93903e-05	Wasf1
ENSMUSG00000045193	118.66	1.28438	0.36507	3.48953e-05	0.00024075	Cirbp
ENSMUSG00000028919	161.762	1.28375	0.23082	2.43247e-09	3.65965e-08	Arhgef19
ENSMUSG00000121092	188.978	1.28202	0.281725	4.5682e-07	4.57808e-06
ENSMUSG00000071369	314.915	1.27997	0.16717	1.89068e-15	6.80533e-14	Map3k5
ENSMUSG00000042035	8.96569	1.27291	1.02176	0.00767625	0.0278911	Igsf3
ENSMUSG00000066687	69.5815	1.26889	0.336746	1.62302e-05	0.000120486	Zbtb16
ENSMUSG00000041895	48.9237	1.26541	0.342831	2.00934e-05	0.000146339	Wipi1
ENSMUSG00000052565	33.2784	1.26437	0.427753	0.000268688	0.00150214	H1f3
ENSMUSG00000068115	390.979	1.26184	0.129823	2.60707e-23	2.26476e-21	Ninl
ENSMUSG00000042851	16.8836	1.26027	0.655845	0.00343785	0.0140954	Zc3h6
ENSMUSG00000020484	2233.48	1.25962	0.0532462	1.52488e-124	9.18438e-121	Xbp1
ENSMUSG00000022177	669.642	1.25809	0.123075	1.78539e-25	1.87559e-23	Haus4
ENSMUSG00000089829	5.01663	1.25798	0.950953	0.00839988	0.0301325	Gm16565
ENSMUSG00000070524	11.8461	1.2551	0.554928	0.00191962	0.0085014	Fcrlb
ENSMUSG00000030671	594.369	1.25312	0.122722	1.99953e-25	2.07641e-23	Pde3b
ENSMUSG00000039480	247.377	1.25272	0.177341	1.66771e-13	4.58659e-12	Nt5dc1
ENSMUSG00000050824	16.7112	1.25215	0.466858	0.000549288	0.00283493	Sstr5
ENSMUSG00000041797	487.52	1.25018	0.226996	3.75142e-09	5.44453e-08	Abca9
ENSMUSG00000003134	147.603	1.24865	0.230294	6.56008e-09	9.10401e-08	Tbc1d8
ENSMUSG00000035273	37.5617	1.2484	0.395425	0.000137536	0.00083143	Hpse
ENSMUSG00000028980	2593.73	1.24575	0.226824	3.868e-09	5.60473e-08	H6pd
ENSMUSG00000027322	361.043	1.24232	0.283934	1.06451e-06	1.00389e-05	Siglec1
ENSMUSG00000097343	15.3061	1.24059	0.514582	0.00127193	0.00595865	9030407P20Rik
ENSMUSG00000032456	174.732	1.24042	0.222746	2.67312e-09	3.99178e-08	Nmnat3
ENSMUSG00000027550	295.243	1.23902	0.15455	1.18174e-16	4.94278e-15	Lrrcc1
ENSMUSG00000050312	338.176	1.23531	0.163831	4.99547e-15	1.7325e-13	Nsun3
ENSMUSG00000121399	79.88	1.23385	0.226383	5.14946e-09	7.28056e-08
ENSMUSG00000027605	67.7525	1.2331	0.43771	0.00035685	0.00192648	Acss2
ENSMUSG00000035967	256.593	1.23157	0.143771	1.10217e-18	5.82314e-17	Ints6l
ENSMUSG00000086119	20.2089	1.22905	0.874084	0.0108629	0.0373373	Gm2415
ENSMUSG00000017756	1055.1	1.22795	0.0960855	1.81822e-38	5.29893e-36	Slc12a7
ENSMUSG00000017417	631.448	1.22515	0.252727	1.12558e-07	1.25235e-06	Plxdc1
ENSMUSG00000100280	28.8613	1.22408	0.446561	0.000550499	0.00283745	Gm28417
ENSMUSG00000028542	146.135	1.21942	0.189011	1.14576e-11	2.42138e-10	Slc6a9
ENSMUSG00000007950	262.029	1.21887	0.165333	2.07894e-14	6.57871e-13	Abhd8
ENSMUSG00000025154	959.772	1.21874	0.116915	1.9377e-26	2.18827e-24	Arhgap19
ENSMUSG00000068874	60.5466	1.2182	0.300255	5.21528e-06	4.30794e-05	Selenbp1
ENSMUSG00000089876	102.102	1.21722	0.215436	1.79673e-09	2.76535e-08	Tmem102
ENSMUSG00000025875	25.7156	1.2165	0.515483	0.00128419	0.0060093	Tspan17
ENSMUSG00000024169	273.835	1.21527	0.177627	8.51186e-13	2.09824e-11	Ift140
ENSMUSG00000046056	56.1198	1.21513	0.386352	0.000137761	0.000832512	Sbsn
ENSMUSG00000038776	267.649	1.21398	0.184028	4.43041e-12	9.93215e-11	Ephx1
ENSMUSG00000028051	33.4746	1.21296	0.353317	6.04759e-05	0.000396351	Hcn3
ENSMUSG00000038811	429.28	1.21048	0.138126	2.10298e-19	1.19493e-17	Gngt2
ENSMUSG00000026072	12.5892	1.20698	0.578159	0.00272429	0.0115498	Il1r1
ENSMUSG00000029570	785.152	1.20375	0.179473	2.04895e-12	4.78946e-11	Lfng
ENSMUSG00000041949	261.995	1.19871	0.148309	7.06687e-17	3.06214e-15	Tango6
ENSMUSG00000022656	91.925	1.19801	0.340665	4.06577e-05	0.000276598	Nectin3
ENSMUSG00000038481	479.699	1.19728	0.178377	2.02174e-12	4.73811e-11	Cdk19
ENSMUSG00000086637	42.0563	1.19535	0.302645	7.84401e-06	6.21911e-05	Gm14040
ENSMUSG00000020868	753.871	1.19068	0.224735	1.18276e-08	1.57026e-07	Xylt2
ENSMUSG00000039043	37.9053	1.18594	0.374978	0.000148318	0.000887405	Arpin
ENSMUSG00000034522	329.864	1.18576	0.191905	7.32752e-11	1.37918e-09	Zfp395
ENSMUSG00000079164	117.278	1.1852	0.304299	1.02505e-05	7.8782e-05	Tlr5
ENSMUSG00000022951	1076.35	1.18387	0.142178	8.84464e-18	4.16182e-16	Rcan1
ENSMUSG00000024378	378.362	1.18378	0.202291	4.96872e-10	8.19906e-09	Stard4
ENSMUSG00000080115	22.9162	1.18201	0.386218	0.000204783	0.00117767	Eef1akmt3
ENSMUSG00000038122	121.656	1.18185	0.207972	1.60285e-09	2.48599e-08	Tbc1d32
ENSMUSG00000024013	432.011	1.18043	0.157865	8.87807e-15	2.95429e-13	Fgd2
ENSMUSG00000041268	498.685	1.17912	0.129166	8.57468e-21	5.84664e-19	Dmxl2
ENSMUSG00000040359	335.641	1.17751	0.113359	3.17399e-26	3.497e-24	Ufl1
ENSMUSG00000058317	152.396	1.17597	0.182072	1.15332e-11	2.4345e-10	Ube2e2
ENSMUSG00000005718	337.012	1.17562	0.156103	5.92464e-15	2.03521e-13	Tfap4
ENSMUSG00000026930	462.601	1.17543	0.142971	2.0381e-17	9.3468e-16	Gpsm1
ENSMUSG00000041075	592.916	1.17512	0.120726	2.46982e-23	2.1559e-21	Fzd7
ENSMUSG00000073910	136.2	1.17418	0.278543	2.308e-06	2.04528e-05	Mob3b
ENSMUSG00000055415	15.9708	1.17244	0.550779	0.00241771	0.0104262	Atp10b
ENSMUSG00000029162	206.033	1.17193	0.246199	2.0674e-07	2.19224e-06	Khk
ENSMUSG00000027995	4401.9	1.17098	0.200606	4.90527e-10	8.11661e-09	Tlr2
ENSMUSG00000042272	1333.45	1.17083	0.121254	5.07885e-23	4.2486e-21	Sestd1
ENSMUSG00000038740	939.764	1.16763	0.160659	4.24806e-14	1.27718e-12	Mvb12b
ENSMUSG00000031133	4531.4	1.16639	0.058152	1.6763e-90	2.32993e-87	Arhgef6
ENSMUSG00000045867	67.4622	1.16624	0.287202	5.18252e-06	4.28376e-05	Cradd
ENSMUSG00000030263	1070.31	1.16534	0.102339	1.41114e-30	2.23666e-28	Irag2
ENSMUSG00000041491	373.686	1.16392	0.157491	1.55963e-14	5.03231e-13	Cep78
ENSMUSG00000041975	403.055	1.16388	0.145614	1.46275e-16	6.00691e-15	Mettl8
ENSMUSG00000031647	83.8936	1.16319	0.357784	0.000101768	0.000634307	Mfap3l
ENSMUSG00000038074	16.4016	1.16284	0.547981	0.0023832	0.0102995	Fkbp14
ENSMUSG00000068747	40.5022	1.16143	0.368914	0.000174281	0.00102143	Sort1
ENSMUSG00000028064	1727.44	1.16084	0.237839	1.04108e-07	1.1655e-06	Sema4a
ENSMUSG00000121052	21.6867	1.15946	0.539653	0.00250704	0.0107638
ENSMUSG00000030108	147.404	1.15828	0.336069	5.0764e-05	0.000338846	Slc6a13
ENSMUSG00000026768	9.20204	1.15724	1.12232	0.0136793	0.0451371	Itga8
ENSMUSG00000026080	670.502	1.15565	0.117753	1.50861e-23	1.34281e-21	Chst10
ENSMUSG00000074785	919.598	1.15564	0.315901	2.28889e-05	0.000164773	Plxnc1
ENSMUSG00000074622	3211.98	1.15193	0.39377	0.000280446	0.00155967	Mafb
ENSMUSG00000039713	163.127	1.14974	0.232375	7.88443e-08	9.0915e-07	Plekhg5
ENSMUSG00000056008	4.84274	1.14715	0.926081	0.0101089	0.0352078	Gm11541
ENSMUSG00000068580	597.968	1.14681	0.0927536	1.61406e-35	3.60055e-33	Zfyve19
ENSMUSG00000047037	100.046	1.14274	0.23508	1.28294e-07	1.41264e-06	Nipa1
ENSMUSG00000043727	40.2236	1.14245	0.516513	0.00193146	0.00854752	F830045P16Rik
ENSMUSG00000086150	14.2418	1.14227	0.867696	0.0106805	0.0368482	Bach2os
ENSMUSG00000021375	1076.03	1.1393	0.134813	3.20699e-18	1.62317e-16	Kif13a
ENSMUSG00000036019	9.38288	1.13519	0.603288	0.00427914	0.017027	Tmtc2
ENSMUSG00000040272	154.264	1.13503	0.252367	7.30454e-07	7.08078e-06	Accs
ENSMUSG00000032409	823.025	1.13438	0.160873	1.96531e-13	5.32401e-12	Atr
ENSMUSG00000041143	353.564	1.12853	0.202501	2.69854e-09	4.0231e-08	Tmco4
ENSMUSG00000045636	109.157	1.12807	0.283036	6.88407e-06	5.53821e-05	Mtus1
ENSMUSG00000090675	53.8788	1.12668	0.379107	0.000298573	0.0016478	Or5v1b
ENSMUSG00000020319	77.6117	1.12653	0.284632	7.93117e-06	6.28545e-05	Wdpcp
ENSMUSG00000093661	134.657	1.1263	0.272715	3.68221e-06	3.14581e-05	Eif4e3
ENSMUSG00000002731	192.719	1.12616	0.19217	5.1803e-10	8.52485e-09	Prkra
ENSMUSG00000043939	15.0381	1.12585	0.635238	0.00473961	0.018569	A530064D06Rik
ENSMUSG00000028687	82.23	1.1252	0.342412	9.71143e-05	0.000606973	Mutyh
ENSMUSG00000034109	182.823	1.1248	0.175743	1.7466e-11	3.58629e-10	Golim4
ENSMUSG00000096210	121.381	1.12264	0.299894	1.88344e-05	0.000137614	H1f0
ENSMUSG00000059956	20.277	1.12238	0.637683	0.00474415	0.0185827	Serpinb12
ENSMUSG00000031824	671.062	1.12165	0.142948	4.84917e-16	1.88429e-14	6430548M08Rik
ENSMUSG00000020057	251.64	1.12144	0.168709	3.22072e-12	7.32938e-11	Dram1
ENSMUSG00000028677	957.244	1.12025	0.086404	2.38702e-39	7.56686e-37	Rnf220
ENSMUSG00000060098	1482.47	1.12	0.112791	3.58752e-24	3.44803e-22	Prmt7
ENSMUSG00000063382	293.087	1.11939	0.189206	3.8374e-10	6.48019e-09	Bcl9l
ENSMUSG00000026357	15.0955	1.11722	0.744244	0.00988842	0.0345531	Rgs18
ENSMUSG00000020262	290.458	1.11139	0.158203	2.51371e-13	6.69915e-12	Adarb1
ENSMUSG00000040820	190.133	1.10993	0.298804	2.06299e-05	0.000149884	Hlcs
ENSMUSG00000058934	8.48308	1.10955	0.931471	0.0120952	0.0407574	Igf1os
ENSMUSG00000033209	54.0467	1.1083	0.547069	0.00299985	0.0125531	Ttc28
ENSMUSG00000034744	376.161	1.10674	0.140001	3.23279e-16	1.27819e-14	Nagk
ENSMUSG00000098196	15.5706	1.10123	0.703017	0.00766801	0.0278667	Gm26964
ENSMUSG00000031378	545.864	1.09588	0.124364	1.55544e-19	8.97933e-18	Abcd1
ENSMUSG00000021213	512.011	1.09539	0.109576	1.07521e-24	1.06747e-22	Akr1c13
ENSMUSG00000052512	1203.43	1.09439	0.223065	1.00393e-07	1.12811e-06	Nav2
ENSMUSG00000020747	360.248	1.09343	0.16232	2.08913e-12	4.87078e-11	Tmem94
ENSMUSG00000039463	698.138	1.09184	0.123838	1.39588e-19	8.1362e-18	Slc9a8
ENSMUSG00000040312	315.902	1.08997	0.128485	2.7349e-18	1.41595e-16	Cchcr1
ENSMUSG00000039396	223.961	1.08879	0.199534	6.03153e-09	8.41573e-08	Neil3
ENSMUSG00000108626	5.13877	1.08852	0.754634	0.00924927	0.0326098	Gm40457
ENSMUSG00000048534	78.5208	1.0869	0.279838	1.20354e-05	9.15264e-05	Jaml
ENSMUSG00002076161	34.6906	1.08687	6.66463	0.00839668	0.030127	Rn7sk
ENSMUSG00000015947	1336.47	1.08581	0.105291	7.8702e-26	8.46468e-24	Fcgr1
ENSMUSG00000038884	600.964	1.08494	0.100144	3.04974e-28	4.21344e-26	Shfl
ENSMUSG00000039891	37.4164	1.08472	0.34572	0.000173458	0.00101727	Txlnb
ENSMUSG00000026604	58.9094	1.08443	0.788999	0.00850819	0.0305029	Ptpn14
ENSMUSG00000025104	39.1316	1.08423	0.393512	0.00055317	0.00284927	Hdgfl3
ENSMUSG00000060600	2219.64	1.07934	0.174773	7.5911e-11	1.42138e-09	Eno3
ENSMUSG00000019796	123.025	1.07901	0.220053	1.08828e-07	1.21459e-06	Lrp11
ENSMUSG00000046410	638.79	1.07809	0.107827	2.19726e-24	2.13453e-22	Kcnk6
ENSMUSG00000047180	893.576	1.0774	0.171021	3.40497e-11	6.74609e-10	Neurl3
ENSMUSG00000004748	194.283	1.07713	0.276465	1.0391e-05	7.98275e-05	Mtfp1
ENSMUSG00000045287	39.9669	1.07655	0.572021	0.00547264	0.0209992	Rtn4rl1
ENSMUSG00000109036	39.4823	1.07568	0.326322	0.00010208	0.000636031	2210406H18Rik
ENSMUSG00000110185	71.0745	1.07501	0.348203	0.000213393	0.00122367	Igip
ENSMUSG00000064090	378.883	1.07232	0.121018	8.12043e-20	4.94034e-18	Vrk2
ENSMUSG00000025810	1719.88	1.07168	0.183459	5.98595e-10	9.78824e-09	Nrp1
ENSMUSG00000111080	47.0892	1.06932	0.305662	5.3783e-05	0.000356626	Gm20300
ENSMUSG00000027546	51.5811	1.06806	0.334488	0.000150497	0.000897818	Atp9a
ENSMUSG00000073987	119.158	1.06748	0.182384	5.95239e-10	9.74219e-09	Ggh
ENSMUSG00000024921	853.483	1.06687	0.0862834	5.42193e-36	1.25601e-33	Smarca2
ENSMUSG00000029844	97.0564	1.06245	0.201503	1.66562e-08	2.15897e-07	Hoxa1
ENSMUSG00000097296	78.5788	1.06197	0.360943	0.000315498	0.00172749	Gm26532
ENSMUSG00000050410	676.709	1.06185	0.198572	1.02974e-08	1.3844e-07	Tcf19
ENSMUSG00000026389	707.038	1.06168	0.097776	2.46565e-28	3.48061e-26	Steap3
ENSMUSG00000020993	847.603	1.0607	0.0898568	4.74161e-33	9.01855e-31	Trappc6b
ENSMUSG00000025268	460.129	1.05889	0.105558	1.38361e-24	1.35872e-22	Maged2
ENSMUSG00000005533	667.746	1.05868	0.12978	4.29108e-17	1.90505e-15	Igf1r
ENSMUSG00000024186	51.4521	1.0586	0.452844	0.00166838	0.00753082	Rgs11
ENSMUSG00000040687	1443.98	1.05696	0.0851969	3.1217e-36	7.52079e-34	Madd
ENSMUSG00000042675	75.1643	1.05572	0.360763	0.000342529	0.0018614	Ypel3
ENSMUSG00000001435	88.2897	1.05524	0.267951	8.96541e-06	7.00069e-05	Col18a1
ENSMUSG00000097960	22.0313	1.05517	0.476472	0.00249175	0.0107097	A330074K22Rik
ENSMUSG00000040613	1459.52	1.05414	0.187293	2.14003e-09	3.2467e-08	Apobec1
ENSMUSG00000050592	136.946	1.05241	0.258612	5.31631e-06	4.38032e-05	Fam78a
ENSMUSG00000031109	453.174	1.0518	0.143818	3.22065e-14	9.9138e-13	Enox2
ENSMUSG00000035769	296.585	1.04887	0.194464	8.79331e-09	1.19553e-07	Xylb
ENSMUSG00000109771	85.1093	1.04092	0.328307	0.000158534	0.000939199	Gm35315
ENSMUSG00000108736	9.61707	1.04001	0.678046	0.00910926	0.032223	Gm45151
ENSMUSG00000019066	212.791	1.03997	0.20409	4.37072e-08	5.31099e-07	Rab3d
ENSMUSG00000021094	325.782	1.03931	0.146655	1.88534e-13	5.13044e-12	Dhrs7
ENSMUSG00000030401	53.4093	1.03781	0.309947	8.92089e-05	0.000563017	Rtn2
ENSMUSG00000026646	310.73	1.03706	0.182504	1.63557e-09	2.53458e-08	Suv39h2
ENSMUSG00000035547	588.79	1.03573	0.167284	7.76213e-11	1.4489e-09	Capn5
ENSMUSG00000040152	80.2628	1.03521	0.410874	0.00107047	0.00514022	Thbs1
ENSMUSG00000051098	67.2954	1.03231	0.351904	0.000361715	0.00195158	Mblac2
ENSMUSG00000027187	3693.44	1.03086	0.204209	4.4055e-08	5.34607e-07	Cat
ENSMUSG00000042286	1216.7	1.03068	0.204317	5.23869e-08	6.29375e-07	Stab1
ENSMUSG00000041757	45.3578	1.02996	0.355245	0.000388178	0.00207761	Plekha6
ENSMUSG00000010154	170.909	1.02984	0.232194	9.81608e-07	9.31059e-06	Spire2
ENSMUSG00000036587	255.127	1.02921	0.222644	4.47457e-07	4.49172e-06	Fut7
ENSMUSG00000020653	310.333	1.02724	0.185808	3.96977e-09	5.72921e-08	Klf11
ENSMUSG00000039994	1072.35	1.0245	0.106105	6.08186e-23	4.97254e-21	Timeless
ENSMUSG00000028565	147.054	1.02364	0.207401	1.13712e-07	1.26441e-06	Nfia
ENSMUSG00000031090	81.4396	1.0232	0.237887	2.09198e-06	1.87036e-05	Nadsyn1
ENSMUSG00000049744	107.731	1.02013	0.27499	2.44697e-05	0.000175245	Arhgap15
ENSMUSG00000019917	282.275	1.01911	0.134203	4.2573e-15	1.4966e-13	Septin10
ENSMUSG00000021838	118.645	1.01877	0.200411	4.61255e-08	5.58982e-07	Samd4
ENSMUSG00000037434	594.968	1.01585	0.211385	1.83505e-07	1.9678e-06	Slc30a1
ENSMUSG00000058594	637.072	1.01544	0.121592	9.08348e-18	4.2631e-16	Fbh1
ENSMUSG00000039254	462.724	1.01463	0.145952	4.85161e-13	1.23819e-11	Pomt1
ENSMUSG00000000531	100.913	1.01333	0.246001	5.15511e-06	4.26501e-05	Tamalin
ENSMUSG00000044986	19.6606	1.01302	0.478559	0.00326981	0.0135107	Tst
ENSMUSG00000004709	24.9577	1.01277	0.426156	0.00183301	0.00816383	Cd244a
ENSMUSG00000019838	3194.57	1.01204	0.174535	6.02053e-10	9.83589e-09	Slc16a10
ENSMUSG00000040213	128.787	1.01011	0.237944	2.32343e-06	2.05593e-05	Kyat3
ENSMUSG00000026792	376.787	1.0088	0.136693	1.77709e-14	5.70342e-13	Lrsam1
ENSMUSG00000020167	866.409	1.00813	0.133961	7.1592e-15	2.42246e-13	Tcf3
ENSMUSG00000053749	32.8066	1.00736	0.405955	0.00139479	0.0064506	Gm9920
ENSMUSG00000061186	806.865	1.00708	0.114127	1.44207e-19	8.37837e-18	Sfmbt2
ENSMUSG00000044788	14.6297	1.00559	0.624851	0.00908747	0.0321585	Fads6
ENSMUSG00000042129	3848.55	1.0055	0.178232	2.17359e-09	3.29485e-08	Rassf4
ENSMUSG00000030319	22.7979	1.00533	0.597719	0.00755704	0.0275132	Cand2
ENSMUSG00000022136	2036.85	1.00468	0.14812	1.72793e-12	4.08664e-11	Dnajc3
ENSMUSG00000062995	56.399	1.00431	0.354407	0.000524907	0.00272544	Ica1
ENSMUSG00000020553	430.475	1.00382	0.139661	8.96366e-14	2.56679e-12	Pctp
ENSMUSG00000048388	5.88426	1.00293	0.713475	0.0104768	0.0363001	Fam171b
ENSMUSG00000041598	428.276	-1.00072	0.0919396	1.74542e-28	2.52304e-26	Cdc42ep4
ENSMUSG00000120310	68.1762	-1.00185	0.26568	1.76126e-05	0.000129525
ENSMUSG00000047798	584.796	-1.00368	0.184997	8.09069e-09	1.10416e-07	Cd300lf
ENSMUSG00000096957	33.6841	-1.00659	0.299751	8.67768e-05	0.000549394	E230013L22Rik
ENSMUSG00000103400	36.1473	-1.01004	0.357308	0.00047841	0.00250745	Gm15853
ENSMUSG00000020660	40.6868	-1.01004	0.417934	0.001385	0.00641519	Pomc
ENSMUSG00000079173	133.599	-1.01025	0.214602	3.00315e-07	3.11145e-06	Zan
ENSMUSG00000064369	7.52047	-1.01054	1.17118	0.0117954	0.0399872	mt-Te
ENSMUSG00000072572	199.119	-1.0114	0.23665	2.26727e-06	2.01314e-05	Slc39a2
ENSMUSG00000026073	18.6513	-1.01254	0.728281	0.0111021	0.0380147	Il1r2
ENSMUSG00000043340	20.8673	-1.01445	0.425079	0.00162398	0.00735617	6530409C15Rik
ENSMUSG00000034422	579.753	-1.01732	0.23822	2.185e-06	1.94583e-05	Parp14
ENSMUSG00000117713	10.4181	-1.01756	0.530596	0.00419123	0.0167473	Gm46637
ENSMUSG00000085165	6.58583	-1.01787	0.818708	0.0108031	0.0372023	Gm12089
ENSMUSG00000013483	157.397	-1.01856	0.218715	3.83927e-07	3.89948e-06	Card14
ENSMUSG00000115955	8.99418	-1.01868	0.686981	0.0087278	0.0311481	9530056E24Rik
ENSMUSG00000103591	5.50453	-1.01893	1.05862	0.0141749	0.0464578	Gm38365
ENSMUSG00000108447	5.92678	-1.01933	0.825151	0.0120097	0.0405612	Gm44567
ENSMUSG00000005824	25.7398	-1.02064	0.376493	0.000647554	0.00328117	Tnfsf14
ENSMUSG00000097028	54.8669	-1.02113	0.219482	3.78632e-07	3.85002e-06	Ptgs2os
ENSMUSG00000038843	665.092	-1.02574	0.164391	5.58192e-11	1.06956e-09	Gcnt1
ENSMUSG00000055271	15.5268	-1.02662	0.484979	0.00302491	0.0126345	9330161L09Rik
ENSMUSG00000041153	1178.5	-1.02681	0.0862334	1.09974e-33	2.23271e-31	Osgin2
ENSMUSG00000089929	461.594	-1.02744	0.156255	5.77708e-12	1.2699e-10	Bcl2a1b
ENSMUSG00000028949	35.1257	-1.02821	0.31422	0.000110136	0.000681293	Smarcd3
ENSMUSG00000120191	14.7787	-1.02872	0.4793	0.00254239	0.0108859
ENSMUSG00000100396	7.65583	-1.02905	0.661672	0.00744522	0.0271828	Gm29367
ENSMUSG00000035298	8.42281	-1.02992	0.730301	0.00941123	0.0331033	Klhl35
ENSMUSG00000056313	25.9482	-1.0303	0.428048	0.00140563	0.00649573	Tcim
ENSMUSG00000054304	12.1577	-1.03235	0.559702	0.00464968	0.0182522	D130007C19Rik
ENSMUSG00000044098	1447.97	-1.03262	0.0690465	2.07915e-51	1.10495e-48	Rsbn1
ENSMUSG00000066278	702.907	-1.03446	0.101021	1.26554e-25	1.34512e-23	Vps37b
ENSMUSG00000113650	4.6838	-1.0356	1.34585	0.0135289	0.04478	Gm47826
ENSMUSG00000030124	7.91238	-1.03569	0.796243	0.0110205	0.0377783	Lag3
ENSMUSG00000054008	1175.8	-1.03835	0.095319	1.66767e-28	2.43009e-26	Ndst1
ENSMUSG00000097216	24.0682	-1.04071	0.46082	0.00194312	0.00859493	4932441J04Rik
ENSMUSG00000030539	328.139	-1.04249	0.10234	2.63991e-25	2.71026e-23	Sema4b
ENSMUSG00000113128	35.7044	-1.04296	0.295642	4.75419e-05	0.000318751	Gm47813
ENSMUSG00000032661	803.359	-1.04467	0.209557	6.75362e-08	7.94992e-07	Oas3
ENSMUSG00000120788	58.583	-1.04689	0.254609	4.38051e-06	3.67292e-05
ENSMUSG00000040296	427.962	-1.0475	0.150801	4.64739e-13	1.18943e-11	Rigi
ENSMUSG00000020889	175.309	-1.04809	0.172897	1.58802e-10	2.83257e-09	Nr1d1
ENSMUSG00000019230	3.94745	-1.04881	1.11287	0.012914	0.0430126	Lhx9
ENSMUSG00000090272	391.293	-1.05155	0.186855	2.26891e-09	3.42498e-08	Mndal
ENSMUSG00000087022	19.8213	-1.05324	0.438036	0.00144602	0.00665854	9130024F11Rik
ENSMUSG00000015597	505.907	-1.05824	0.0947675	6.32105e-30	9.67925e-28	Zfp318
ENSMUSG00000000791	34.2505	-1.06196	0.274445	1.16924e-05	8.91431e-05	Il12rb1
ENSMUSG00000086247	12.1395	-1.06208	0.606791	0.00556831	0.0212894	Gm15787
ENSMUSG00000091952	44.249	-1.06518	0.296296	3.37378e-05	0.000233298	Gm17709
ENSMUSG00000045322	619.363	-1.06624	0.130425	3.44211e-17	1.53191e-15	Tlr9
ENSMUSG00000097000	28.703	-1.06805	0.311503	5.47526e-05	0.000362305	Gm17435
ENSMUSG00000033618	21.5835	-1.06824	0.376411	0.000456779	0.00240628	Map3k13
ENSMUSG00000019726	2068.47	-1.06929	0.148805	6.16074e-14	1.78968e-12	Lyst
ENSMUSG00000052724	22.7228	-1.06997	0.337245	0.000150803	0.000898994	Gm9888
ENSMUSG00000004633	325.874	-1.07103	0.17221	5.71215e-11	1.0922e-09	Chn2
ENSMUSG00000031511	2665.41	-1.07113	0.143818	7.64402e-15	2.56252e-13	Arhgef7
ENSMUSG00000050914	58.6981	-1.07294	0.332515	0.000121665	0.000745967	Ankrd37
ENSMUSG00000069874	108.772	-1.07301	0.158073	1.29857e-12	3.10368e-11	Irgm2
ENSMUSG00000032740	3816.99	-1.07348	0.0805917	2.12108e-41	7.37036e-39	Ccdc88a
ENSMUSG00000037007	83.2937	-1.07407	0.213311	5.5607e-08	6.66288e-07	Zfp113
ENSMUSG00000016496	408.491	-1.07642	0.191144	1.99277e-09	3.04373e-08	Cd274
ENSMUSG00000072235	637.968	-1.07714	0.169283	2.52933e-11	5.09503e-10	Tuba1a
ENSMUSG00000043432	41.7329	-1.07889	0.282851	1.4576e-05	0.000108967	Leng9
ENSMUSG00000117239	12.9539	-1.08489	0.856102	0.0105576	0.0364947	Gpr31c
ENSMUSG00000024462	21.2888	-1.08693	0.423219	0.000905491	0.0044436	Gabbr1
ENSMUSG00000008348	2990.19	-1.08973	0.221961	9.52522e-08	1.07907e-06	Ubc
ENSMUSG00000056687	54.4935	-1.09132	0.238535	5.20794e-07	5.1733e-06	Gm11696
ENSMUSG00000053192	566.229	-1.09685	0.139457	4.16036e-16	1.62713e-14	Mllt11
ENSMUSG00000109799	17.4892	-1.0998	0.409988	0.000664562	0.00336075	Gm45515
ENSMUSG00000059810	265.724	-1.1002	0.107825	1.9894e-25	2.07641e-23	Rgs3
ENSMUSG00000092626	27.3254	-1.10193	0.324914	6.73802e-05	0.000437161	9130230N09Rik
ENSMUSG00000022469	4.83962	-1.10738	0.826171	0.00927403	0.0326716	Rapgef3
ENSMUSG00000021701	5842.22	-1.10802	0.433425	0.000808321	0.00401362	Plk2
ENSMUSG00000121258	5.32318	-1.10879	0.878325	0.0096403	0.0337775
ENSMUSG00000064125	8.78019	-1.10911	0.706551	0.00698136	0.0257757	Prr36
ENSMUSG00000006445	149.326	-1.10946	0.28111	7.79427e-06	6.18781e-05	Epha2
ENSMUSG00000058922	273.745	-1.10973	0.126487	1.99356e-19	1.13992e-17	Gm10052
ENSMUSG00000103588	29.9975	-1.11216	0.853833	0.00755108	0.0275026	Gm18445
ENSMUSG00000023017	40.2984	-1.11238	0.278711	6.90194e-06	5.54765e-05	Asic1
ENSMUSG00000021359	21.266	-1.1135	0.419366	0.000698936	0.00351981	Tfap2a
ENSMUSG00000032244	2013.06	-1.11471	0.109747	3.29645e-25	3.34627e-23	Fem1b
ENSMUSG00000035105	1037.87	-1.11481	0.186694	3.59983e-10	6.11328e-09	Egln3
ENSMUSG00000089774	602.138	-1.1157	0.133089	6.24528e-18	3.02536e-16	Slc5a3
ENSMUSG00000031709	540.63	-1.116	0.12045	2.23408e-21	1.6147e-19	Tbc1d9
ENSMUSG00000044468	1369.29	-1.11695	0.172772	9.36373e-12	1.99051e-10	Tent5c
ENSMUSG00000116125	17.838	-1.1179	0.405974	0.000504819	0.002632	Gm41361
ENSMUSG00000027765	83.7035	-1.11863	0.246555	6.75556e-07	6.59105e-06	P2ry1
ENSMUSG00000098702	96.1687	-1.12016	0.193939	8.02705e-10	1.28811e-08	1500015A07Rik
ENSMUSG00000046432	6.34911	-1.12131	1.38361	0.0140332	0.0460779	Bex3
ENSMUSG00000090939	13.7874	-1.12363	0.611753	0.00435924	0.0172849	Gm17147
ENSMUSG00000046380	157.032	-1.12501	0.213159	1.43651e-08	1.87953e-07	Jrk
ENSMUSG00000120666	11.4734	-1.12543	0.447041	0.000976514	0.00474446
ENSMUSG00002075789	9.77556	-1.12692	0.754539	0.00720095	0.0264567	Gm55066
ENSMUSG00000015659	158.819	-1.12804	0.175844	1.47319e-11	3.06556e-10	Serac1
ENSMUSG00000091020	3.36931	-1.12807	1.56927	0.0143708	0.0469303	Gm5828
ENSMUSG00000108394	18.793	-1.12879	0.516662	0.00213185	0.00933149	Gm45477
ENSMUSG00000041673	3.35321	-1.12967	1.99655	0.0131389	0.0436812	Lrrc18
ENSMUSG00000118310	10.4424	-1.12976	0.559106	0.00283151	0.0119344	Gm50268
ENSMUSG00000023019	23.0085	-1.1355	0.384492	0.000286559	0.00158927	Gpd1
ENSMUSG00000025986	2139.46	-1.14001	0.107506	5.55867e-27	6.47998e-25	Slc39a10
ENSMUSG00000083193	9.87583	-1.1412	0.59369	0.00353175	0.0144215	4930595D18Rik
ENSMUSG00000041180	68.8861	-1.14164	0.211521	7.15677e-09	9.84137e-08	Hectd2
ENSMUSG00000017724	82.798	-1.14232	0.37806	0.000225664	0.00128507	Etv4
ENSMUSG00000074505	344.783	-1.14358	0.164227	3.66474e-13	9.5553e-12	Fat3
ENSMUSG00000097885	19.9129	-1.14377	0.453782	0.000919935	0.00450835	5031434O11Rik
ENSMUSG00000060803	1036.87	-1.14746	0.219623	1.83519e-08	2.3635e-07	Gstp1
ENSMUSG00000004661	170.47	-1.15207	0.211909	5.44572e-09	7.6754e-08	Arid3b
ENSMUSG00000024401	3329.57	-1.15255	0.282488	4.0963e-06	3.45224e-05	Tnf
ENSMUSG00000015312	593.85	-1.15307	0.172351	2.63631e-12	6.06049e-11	Gadd45b
ENSMUSG00000114535	11.7791	-1.15446	0.62091	0.00381526	0.0154465	Gm47246
ENSMUSG00000120975	45.6781	-1.15554	0.372117	0.000161959	0.000956042
ENSMUSG00000049047	11.06	-1.1557	0.583437	0.00310342	0.0129295	Armcx3
ENSMUSG00000120169	60.517	-1.15941	0.232601	6.05516e-08	7.19807e-07
ENSMUSG00000097471	155.976	-1.15965	0.171085	1.25385e-12	3.00078e-11	5830432E09Rik
ENSMUSG00000106588	11.1248	-1.16039	0.605704	0.00349017	0.0142775	Gm17590
ENSMUSG00000092171	42.7099	-1.16095	0.24138	1.49011e-07	1.62393e-06	4833427F10Rik
ENSMUSG00000095134	25.7738	-1.16483	0.301641	1.02408e-05	7.87406e-05	Mid1-ps1
ENSMUSG00000105198	7.94887	-1.16507	0.659084	0.004987	0.0193868	Gm42502
ENSMUSG00000032204	401.184	-1.16955	0.17308	1.39659e-12	3.32915e-11	Aqp9
ENSMUSG00000023830	1677.08	-1.17262	0.124437	3.08194e-22	2.36968e-20	Igf2r
ENSMUSG00000110834	70.2742	-1.17477	0.205767	1.11711e-09	1.76597e-08	Gm39469
ENSMUSG00000117390	7.85482	-1.17667	0.715066	0.00540324	0.0207549	Gm50080
ENSMUSG00000034035	8.47988	-1.17792	0.622568	0.00384175	0.0155364	Ccdc17
ENSMUSG00000020300	3104.52	-1.1785	0.227413	2.0857e-08	2.66336e-07	Cpeb4
ENSMUSG00000087556	12.0517	-1.17877	0.487379	0.00123066	0.00579535	Gm15764
ENSMUSG00000090564	36.8643	-1.17918	0.32378	2.5117e-05	0.000179029	A430057M04Rik
ENSMUSG00000120882	13.5983	-1.18391	0.404247	0.000272076	0.00151827
ENSMUSG00000001270	609.238	-1.1851	0.140981	4.66959e-18	2.29904e-16	Ckb
ENSMUSG00000066175	16.0102	-1.18783	0.542899	0.00204984	0.00901399	2510046G10Rik
ENSMUSG00000104900	4.11185	-1.18818	1.0507	0.0107342	0.0370003	4930596I21Rik
ENSMUSG00000079419	40.2962	-1.18914	0.294947	5.42647e-06	4.46701e-05	Ms4a6c
ENSMUSG00000064247	15.4951	-1.19071	0.451023	0.000689394	0.0034758	Plcxd1
ENSMUSG00000103715	26.7596	-1.1943	0.381679	0.000147983	0.000885987	4933431K14Rik
ENSMUSG00000043421	2403.2	-1.19863	0.357548	6.43059e-05	0.000418718	Hilpda
ENSMUSG00000120081	372.05	-1.19929	0.259392	4.23265e-07	4.27022e-06
ENSMUSG00000027199	223.335	-1.20146	0.242718	7.19698e-08	8.43334e-07	Gatm
ENSMUSG00000102037	132.608	-1.20387	0.184598	7.02323e-12	1.51749e-10	Bcl2a1a
ENSMUSG00000025856	376.174	-1.2057	0.116293	2.93738e-26	3.25617e-24	Pdgfa
ENSMUSG00000097816	17.793	-1.20862	0.417132	0.000296001	0.00163561	Gm26811
ENSMUSG00000113015	11.425	-1.20993	0.571599	0.00237544	0.0102708	Gm6296
ENSMUSG00000043833	21.7937	-1.21028	0.402129	0.000220958	0.00126139	2900005J15Rik
ENSMUSG00000072844	59.4194	-1.21065	0.188052	1.0689e-11	2.26423e-10	G530011O06Rik
ENSMUSG00000120903	38.5214	-1.21247	0.29015	2.65237e-06	2.3119e-05
ENSMUSG00000030047	806.952	-1.2175	0.0805986	8.52692e-53	4.9701e-50	Arhgap25
ENSMUSG00000040938	20.5652	-1.21758	0.41403	0.000263233	0.00147621	Slc16a11
ENSMUSG00000000732	392.759	-1.21889	0.087118	1.63445e-45	6.71201e-43	Icosl
ENSMUSG00000104392	4.2248	-1.22051	1.26179	0.0102066	0.0354795	Gm37962
ENSMUSG00000118125	14.7817	-1.22257	0.525861	0.00151887	0.00694795	Gm50387
ENSMUSG00000003541	4519.85	-1.2235	0.460715	0.000551823	0.00284314	Ier3
ENSMUSG00000080845	30.3069	-1.22503	0.299921	4.02409e-06	3.40437e-05	Gm9115
ENSMUSG00000041120	7.35874	-1.22866	1.84449	0.00837202	0.0300564	Nbl1
ENSMUSG00000021565	29.0413	-1.22938	0.369248	6.76882e-05	0.000438687	Slc6a19
ENSMUSG00000120013	14.6061	-1.23097	0.450617	0.00046942	0.00246784
ENSMUSG00000109536	28.6761	-1.23107	0.362586	5.77825e-05	0.000379939	9330162G02Rik
ENSMUSG00000120495	6.26445	-1.23472	0.718311	0.00472546	0.0185256
ENSMUSG00000084797	9.77403	-1.23566	0.647028	0.00383452	0.0155106	Gm14321
ENSMUSG00000022863	109.236	-1.23766	0.221217	1.97968e-09	3.02886e-08	Btg3
ENSMUSG00000032387	44.154	-1.24058	0.288237	1.45944e-06	1.34133e-05	Rbpms2
ENSMUSG00000030785	50.2012	-1.24067	0.289036	1.628e-06	1.48118e-05	Cox6a2
ENSMUSG00000054191	8.02013	-1.24102	0.635944	0.00325195	0.0134492	Klf1
ENSMUSG00000097576	11.1534	-1.24222	0.597488	0.00228421	0.00992389	D930030I03Rik
ENSMUSG00000037552	120.074	-1.24307	0.202054	7.99302e-11	1.48586e-09	Plekhg2
ENSMUSG00000026981	43402.2	-1.24553	0.176184	1.45159e-13	4.03519e-12	Il1rn
ENSMUSG00000032487	22650.4	-1.2457	0.403016	0.000141043	0.000849504	Ptgs2
ENSMUSG00000087263	51.292	-1.25093	0.252014	6.45388e-08	7.61693e-07	Gm15726
ENSMUSG00000085667	12.5268	-1.2517	0.533606	0.00142317	0.00656504	Gm12992
ENSMUSG00000078853	159.937	-1.25619	0.142662	1.31294e-19	7.6946e-18	Igtp
ENSMUSG00000091623	52.3506	-1.25631	0.255521	8.6196e-08	9.85151e-07	Gm17092
ENSMUSG00000092183	14.1807	-1.25967	0.517441	0.00103649	0.00499557	4930515G01Rik
ENSMUSG00000025318	18.0654	-1.26375	0.417599	0.000192503	0.00111526	Jph3
ENSMUSG00000046879	469.483	-1.2656	0.126945	2.05202e-24	2.00421e-22	Irgm1
ENSMUSG00000031639	93.6107	-1.26627	0.214874	3.81591e-10	6.44992e-09	Tlr3
ENSMUSG00000083796	8.37735	-1.26729	0.890055	0.00677225	0.0251011	Gm13369
ENSMUSG00000041025	846.455	-1.27094	0.172032	1.74021e-14	5.59499e-13	Iffo2
ENSMUSG00000000386	18.3368	-1.27627	0.464497	0.00040746	0.00216924	Mx1
ENSMUSG00000120405	36.9533	-1.27832	0.297299	1.53948e-06	1.40988e-05
ENSMUSG00000018648	210.333	-1.27965	0.44241	0.000242247	0.00136957	Dusp14
ENSMUSG00000097429	44.1294	-1.28041	0.347447	1.83654e-05	0.000134622	Gm26520
ENSMUSG00000000982	26230.5	-1.28082	0.207441	7.04645e-11	1.33182e-09	Ccl3
ENSMUSG00000109408	15.9069	-1.28111	0.542609	0.00114473	0.00544608	A930037H05Rik
ENSMUSG00000021822	6294.85	-1.28671	0.353917	2.05926e-05	0.000149673	Plau
ENSMUSG00000072872	1272.24	-1.28705	0.0651933	2.41229e-87	2.72422e-84	Rybp
ENSMUSG00000030156	27.7299	-1.28974	0.362088	2.85923e-05	0.000200635	Cd69
ENSMUSG00000040483	144.196	-1.29209	0.15932	2.32432e-17	1.05789e-15	Xaf1
ENSMUSG00000110159	6.12315	-1.29843	1.03732	0.00901702	0.0319844	Gm45501
ENSMUSG00000108476	5.34548	-1.29883	0.774638	0.00493001	0.0191942	Gm44974
ENSMUSG00000051124	10.9851	-1.29932	0.663814	0.00272699	0.0115585	Gimap9
ENSMUSG00000060206	230.38	-1.30038	0.218914	2.52371e-10	4.36372e-09	Zfp462
ENSMUSG00000120938	83.7975	-1.30123	0.208424	3.93547e-11	7.70422e-10
ENSMUSG00000022306	17.6448	-1.30316	0.433899	0.00020457	0.00117681	Zfpm2
ENSMUSG00000020900	247.841	-1.30496	0.185667	2.31625e-13	6.21876e-12	Myh10
ENSMUSG00000101013	9.1448	-1.30516	0.501604	0.000619584	0.00315626	A630072M18Rik
ENSMUSG00000102875	13.6027	-1.30729	0.475319	0.000421127	0.00223738	Gm37139
ENSMUSG00000103046	14.2252	-1.30815	0.668905	0.0028346	0.0119418	Gm37309
ENSMUSG00000038518	892.125	-1.30997	0.166582	3.30404e-16	1.30351e-14	Jarid2
ENSMUSG00000001156	163.233	-1.31019	0.132733	6.07162e-24	5.59735e-22	Mxd1
ENSMUSG00000060509	10.8609	-1.31145	0.495298	0.000537922	0.00278582	Xcr1
ENSMUSG00000031925	92.1779	-1.31391	0.203476	1.00229e-11	2.12563e-10	Maml2
ENSMUSG00000120523	7.66253	-1.31406	0.820564	0.00493722	0.019214
ENSMUSG00000115480	41.7877	-1.31697	0.316253	2.48424e-06	2.18326e-05	Gm49249
ENSMUSG00000120648	6.94613	-1.31787	0.927312	0.00608741	0.0229727
ENSMUSG00000048965	91.0695	-1.32007	0.235169	1.67587e-09	2.59036e-08	Mrgpre
ENSMUSG00000037913	193.287	-1.3238	0.137665	5.81593e-23	4.77673e-21	Tmem156
ENSMUSG00000103408	11.0131	-1.3269	0.550211	0.00103217	0.00497607	Gm37933
ENSMUSG00000121036	18.0819	-1.32802	0.514981	0.000627398	0.00318977
ENSMUSG00000006179	21.9322	-1.32903	0.567679	0.00117392	0.00556441	Prss16
ENSMUSG00000035385	19493.5	-1.33312	0.458822	0.000229573	0.00130569	Ccl2
ENSMUSG00000037868	40.993	-1.3339	0.69498	0.00253221	0.0108474	Egr2
ENSMUSG00000029638	21.5689	-1.3355	0.5916	0.00135379	0.00628836	Glcci1
ENSMUSG00000034312	873.156	-1.33657	0.120739	2.89127e-29	4.28216e-27	Iqsec1
ENSMUSG00000083219	3.80318	-1.34008	1.76059	0.0126958	0.0424266	Gm11410
ENSMUSG00000053219	115.961	-1.34112	0.202549	3.01089e-12	6.87786e-11	Raet1e
ENSMUSG00000090230	7.58303	-1.34209	0.73808	0.0034996	0.0143064	Gm16315
ENSMUSG00000037788	244.593	-1.34415	0.203187	3.31896e-12	7.53396e-11	Vopp1
ENSMUSG00000045576	426.305	-1.35013	0.10751	2.87988e-37	7.76665e-35	St7l
ENSMUSG00000026380	85.6736	-1.35061	0.188009	6.05402e-14	1.76152e-12	Tfcp2l1
ENSMUSG00000107868	12.8055	-1.35263	0.590425	0.00128441	0.0060093	Gm5112
ENSMUSG00000108940	23.9604	-1.35482	0.378354	2.62225e-05	0.000186248	Gm45719
ENSMUSG00002075830	2.07682	-1.35517	2.95177	0.01488	0.0483224	Gm55508
ENSMUSG00000034587	182.272	-1.35782	0.16659	3.352e-17	1.49919e-15	8430429K09Rik
ENSMUSG00000086039	3.16703	-1.35793	1.75508	0.011484	0.0390705	Gm12227
ENSMUSG00000107092	89.9653	-1.3591	0.209582	7.44154e-12	1.59838e-10	Gm7993
ENSMUSG00000098041	14.5729	-1.35937	0.472617	0.000267159	0.0014951	Gm26981
ENSMUSG00000026012	1290.76	-1.36023	0.228729	2.28515e-10	3.98941e-09	Cd28
ENSMUSG00000005800	8.39745	-1.36087	0.688111	0.00251098	0.0107718	Mmp8
ENSMUSG00000112830	3.25156	-1.36317	1.42024	0.00902105	0.0319924	Gm47765
ENSMUSG00000040584	201.68	-1.36477	0.170982	1.58095e-16	6.46295e-15	Abcb1a
ENSMUSG00000022303	2197.76	-1.36503	0.214758	1.73411e-11	3.5647e-10	Dcstamp
ENSMUSG00000020434	36.0397	-1.36602	0.36941	1.65518e-05	0.000122722	4921536K21Rik
ENSMUSG00000107215	55.2386	-1.36684	0.281215	9.56299e-08	1.08267e-06	Gm43197
ENSMUSG00000023046	6.29468	-1.37229	0.959292	0.00726385	0.0266607	Igfbp6
ENSMUSG00000105345	6.01478	-1.37268	0.843311	0.00476981	0.0186509	BC030343
ENSMUSG00000097081	44.7073	-1.376	0.277422	5.83762e-08	6.96237e-07	Gm10425
ENSMUSG00000056290	4.4578	-1.37651	0.926212	0.00578553	0.0220082	Ms4a4b
ENSMUSG00000108122	10.8665	-1.37694	0.515945	0.00049479	0.00258616	Gm44116
ENSMUSG00000024395	125.592	-1.37762	0.165315	6.96983e-18	3.34053e-16	Lims2
ENSMUSG00000045932	374.498	-1.37797	0.143249	9.16713e-23	7.39468e-21	Ifit2
ENSMUSG00000097368	4.09134	-1.38036	1.3243	0.00881727	0.0313868	Gm10390
ENSMUSG00000032690	291.883	-1.38198	0.178792	8.86296e-16	3.34332e-14	Oas2
ENSMUSG00000033355	165.605	-1.38335	0.180475	1.54222e-15	5.62956e-14	Rtp4
ENSMUSG00000075122	174.465	-1.38453	0.131001	5.03294e-27	5.9438e-25	Cd80
ENSMUSG00000054412	10.1929	-1.38844	0.618882	0.00146361	0.00673099	Gm4793
ENSMUSG00000120910	6.10309	-1.39141	0.645783	0.00178801	0.00799574
ENSMUSG00000074805	6.88581	-1.3949	0.583753	0.00106297	0.00511365	Il1bos
ENSMUSG00000062480	6.58407	-1.39634	0.936011	0.00604812	0.0228483	Acat3
ENSMUSG00000110350	28.4297	-1.39758	0.342043	3.37136e-06	2.89255e-05	Gm10252
ENSMUSG00000025804	114.101	-1.39785	0.196731	1.06466e-13	3.00583e-12	Ccr1
ENSMUSG00000121054	7.42382	-1.39882	0.622551	0.00149803	0.00686996
ENSMUSG00000024990	117.283	-1.39898	0.179877	8.2384e-16	3.11422e-14	Rbp4
ENSMUSG00000057132	130.829	-1.40143	0.184319	2.56776e-15	9.15125e-14	Rpgrip1
ENSMUSG00000018500	364.784	-1.40389	0.238663	3.26776e-10	5.58611e-09	Adora2b
ENSMUSG00000036944	17.6322	-1.40536	0.47471	0.000199482	0.00115121	Tmem71
ENSMUSG00000027611	4680.66	-1.40645	0.118894	2.37891e-33	4.67223e-31	Procr
ENSMUSG00000075585	145.314	-1.4106	0.310393	4.0553e-07	4.10735e-06	6330403L08Rik
ENSMUSG00000097418	78.8252	-1.41092	0.263377	7.13367e-09	9.82101e-08	Mir155hg
ENSMUSG00000052658	9.21712	-1.41403	0.57594	0.000926887	0.0045375	5830454E08Rik
ENSMUSG00000108461	36.7042	-1.41415	0.311412	4.51983e-07	4.53463e-06	AV356131
ENSMUSG00000085433	77.3232	-1.41676	0.230708	7.43409e-11	1.39343e-09	Gm16001
ENSMUSG00000004837	1070.38	-1.4195	0.0980398	1.43595e-48	6.65287e-46	Grap
ENSMUSG00000119972	90.9553	-1.42066	0.25493	2.09123e-09	3.17801e-08
ENSMUSG00000055202	148.609	-1.42105	0.172649	1.55492e-17	7.20408e-16	Zfp811
ENSMUSG00000027364	3.97236	-1.42141	1.37652	0.011106	0.0380205	Usp50
ENSMUSG00000039960	659.313	-1.4219	0.149339	1.56496e-22	1.22412e-20	Rhou
ENSMUSG00000050350	5.89564	-1.42296	0.979998	0.00604247	0.0228317	Gpr18
ENSMUSG00000109341	8.09081	-1.42496	0.572931	0.000717399	0.00360275	Gm30873
ENSMUSG00000111094	18.0467	-1.42524	0.455993	0.000122614	0.000751273	Gm34425
ENSMUSG00000035498	61.755	-1.42688	0.310947	3.16143e-07	3.25492e-06	Cdcp1
ENSMUSG00000058908	23.6345	-1.42978	0.402432	2.75344e-05	0.000193889	Pla2g2a
ENSMUSG00000114033	4.02246	-1.43033	1.44281	0.00777616	0.0281974	Gm47705
ENSMUSG00000026121	201.306	-1.43188	0.148216	5.68437e-23	4.68999e-21	Sema4c
ENSMUSG00000074794	121.551	-1.43345	0.385532	1.42476e-05	0.000106777	Arrdc3
ENSMUSG00000090293	7.98938	-1.43621	0.838761	0.00382348	0.0154764	Gm17034
ENSMUSG00000100157	7.83472	-1.43697	0.802777	0.00374128	0.0151878	2310034O05Rik
ENSMUSG00000011179	23020.1	-1.43983	0.0764339	1.96225e-80	1.96977e-77	Odc1
ENSMUSG00000040253	175.976	-1.44131	0.206477	2.38434e-13	6.38261e-12	Gbp7
ENSMUSG00000025089	10.6963	-1.44467	0.533281	0.000414895	0.00220622	Gfra1
ENSMUSG00000044471	26.3968	-1.44563	0.378004	9.80165e-06	7.56864e-05	Lncpint
ENSMUSG00000039431	108.542	-1.44662	0.181654	1.34792e-16	5.57337e-15	Mtmr7
ENSMUSG00000120406	7.24169	-1.44881	0.608239	0.00109287	0.00523102
ENSMUSG00000060716	9.00928	-1.45223	0.759257	0.00288671	0.0121217	Plekhh1
ENSMUSG00000028780	8.63178	-1.45331	0.726439	0.0021444	0.00937962	Sema3c
ENSMUSG00000091844	20.295	-1.45665	0.454487	9.49962e-05	0.000595175	Gm8251
ENSMUSG00000023067	1662.27	-1.45689	0.304017	1.18207e-07	1.30955e-06	Cdkn1a
ENSMUSG00000121184	22.402	-1.4573	0.378573	8.2794e-06	6.5072e-05
ENSMUSG00000075420	4.84443	-1.45766	0.975824	0.00654095	0.0244141	Smim6
ENSMUSG00000120650	29.9866	-1.45948	0.409569	2.65631e-05	0.000188303	Gm36874
ENSMUSG00000120535	4.09951	-1.4682	1.06929	0.0063944	0.0239661
ENSMUSG00000099974	900.388	-1.47284	0.125568	4.41514e-33	8.48694e-31	Bcl2a1d
ENSMUSG00000104784	13.688	-1.47551	0.712539	0.00211195	0.00925333	Gm42984
ENSMUSG00000086836	10.6572	-1.47681	0.798188	0.00278417	0.011754	Gm13748
ENSMUSG00000086683	9.41004	-1.48119	0.681543	0.00141475	0.00653285	Gm12867
ENSMUSG00000017737	351.478	-1.48353	0.49892	0.000169721	0.000996974	Mmp9
ENSMUSG00000075602	13.4071	-1.48434	0.630777	0.00103012	0.00496949	Ly6a
ENSMUSG00000047735	579.429	-1.4849	0.160212	1.51936e-21	1.11147e-19	Samd9l
ENSMUSG00000028602	92.6877	-1.4874	0.217716	6.81092e-13	1.70689e-11	Tnfrsf8
ENSMUSG00000037085	199.328	-1.48862	0.142764	2.22963e-26	2.48687e-24	Trmt12
ENSMUSG00000024247	37.5275	-1.49007	0.40767	1.74137e-05	0.000128346	Pkdcc
ENSMUSG00000038859	29.1565	-1.49964	0.33641	6.56083e-07	6.41491e-06	Baiap2l1
ENSMUSG00000034765	1571.59	-1.51163	0.396632	9.4639e-06	7.33919e-05	Dusp5
ENSMUSG00000028943	6.60624	-1.51335	0.704962	0.00176602	0.00790637	Espn
ENSMUSG00000087672	13.6986	-1.51538	0.522578	0.000240034	0.00135877	Gm15122
ENSMUSG00000095366	18.5055	-1.51643	0.335834	4.84946e-07	4.84439e-06	Gm21860
ENSMUSG00000021485	79.5363	-1.51997	0.263614	6.42148e-10	1.04626e-08	Mxd3
ENSMUSG00000025746	870.057	-1.52006	0.296193	1.96319e-08	2.51321e-07	Il6
ENSMUSG00000023809	242.251	-1.52726	0.122729	1.2688e-36	3.09811e-34	Rps6ka2
ENSMUSG00000030309	5.48099	-1.52779	0.951709	0.00475328	0.0186104	Caprin2
ENSMUSG00000120709	4.9997	-1.52946	1.28581	0.0117181	0.039755
ENSMUSG00000121083	12.272	-1.53187	0.582467	0.000538287	0.00278691
ENSMUSG00000056758	793.43	-1.54093	0.158237	1.66466e-23	1.47444e-21	Hmga2
ENSMUSG00000114150	5.86777	-1.545	1.07613	0.00613244	0.0231233	Gm46367
ENSMUSG00000030592	54.616	-1.54687	0.271107	8.77613e-10	1.40085e-08	Ryr1
ENSMUSG00000114585	22.3586	-1.54893	0.383595	4.07917e-06	3.44102e-05	Gm32401
ENSMUSG00000037419	14.6015	-1.55027	1.11533	0.0105432	0.0364742	Endod1
ENSMUSG00000048406	36.6871	-1.55291	0.447129	3.20786e-05	0.000222592	B330016D10Rik
ENSMUSG00000120844	4.95005	-1.56032	1.28841	0.00654751	0.0244234
ENSMUSG00000062157	37.9949	-1.56334	0.43411	2.25989e-05	0.000162815	Ifnlr1
ENSMUSG00000031448	5.18996	-1.57859	0.863787	0.00243644	0.0104994	Adprhl1
ENSMUSG00000109314	7.70518	-1.58042	0.766662	0.00187135	0.00831001	Gm44699
ENSMUSG00000100954	19.2554	-1.5879	0.432315	1.66901e-05	0.000123545	Gm10138
ENSMUSG00000106427	4.43885	-1.59292	1.21831	0.00722858	0.026542	Gm42820
ENSMUSG00000085829	12.9865	-1.59775	0.460634	3.75886e-05	0.000257463	Gm4285
ENSMUSG00000087365	46.2729	-1.6027	0.274532	3.75226e-10	6.35422e-09	C430049B03Rik
ENSMUSG00000025213	5.96153	-1.60308	1.01535	0.00503222	0.0195206	Kazald1
ENSMUSG00000051457	180.365	-1.60343	0.155227	5.86071e-26	6.37935e-24	Spn
ENSMUSG00000052673	14.0757	-1.60582	0.505005	9.08605e-05	0.000571444	Gm9887
ENSMUSG00000021356	77.3367	-1.61186	0.383322	1.68997e-06	1.52986e-05	Irf4
ENSMUSG00000113361	20.6729	-1.61588	0.34658	2.19917e-07	2.32243e-06	B930059L03Rik
ENSMUSG00000030643	18.6519	-1.61601	0.526917	0.000127752	0.000778006	Rab30
ENSMUSG00000120070	28.1541	-1.61764	0.30613	1.00976e-08	1.36057e-07
ENSMUSG00000120680	617.431	-1.62256	0.136626	1.25097e-33	2.51153e-31
ENSMUSG00000073433	30.7986	-1.62612	0.402598	3.75127e-06	3.20192e-05	Arhgdig
ENSMUSG00000116935	3.72687	-1.63014	1.27801	0.00765849	0.0278377	Gpr31a
ENSMUSG00000047022	86.9968	-1.63385	0.219391	7.8878e-15	2.63934e-13	Mipol1
ENSMUSG00000108741	3.19105	-1.63468	1.64913	0.00877732	0.0312815	Gm44553
ENSMUSG00000052241	4.1502	-1.63542	1.13853	0.00601632	0.0227597	A930035D04Rik
ENSMUSG00000001700	400.467	-1.64455	0.108331	6.31314e-53	3.8024e-50	Gramd3
ENSMUSG00000020961	11.5119	-1.64738	0.572257	0.000275868	0.00153727	Ston2
ENSMUSG00000026435	63.8894	-1.65246	0.243133	7.95343e-13	1.96864e-11	Slc45a3
ENSMUSG00000103170	9.51645	-1.66251	0.543418	0.000138563	0.00083615	Gm37170
ENSMUSG00000034452	8.48893	-1.66284	0.584071	0.000248268	0.0013988	Slc24a1
ENSMUSG00000035033	2.78852	-1.66343	1.50538	0.00771492	0.0280146	Tbr1
ENSMUSG00000119959	13.5379	-1.67329	0.468878	2.39052e-05	0.000171338
ENSMUSG00000053007	384.639	-1.67381	0.155183	3.5548e-28	4.74367e-26	Creb5
ENSMUSG00000054203	22.6531	-1.6767	0.391593	1.26782e-06	1.17841e-05	Ifi205
ENSMUSG00000112249	7.44844	-1.68011	0.63455	0.000427678	0.00226952	Gm30262
ENSMUSG00000100658	75.1455	-1.68686	0.218812	1.27608e-15	4.74433e-14	F730311O21Rik
ENSMUSG00000091685	3.80187	-1.68841	0.99725	0.00411308	0.0164934	Gm17359
ENSMUSG00000069718	4.63767	-1.68961	0.817701	0.00172255	0.00774441	Gm11563
ENSMUSG00000019768	13.3524	-1.69312	0.666831	0.000798031	0.00397125	Esr1
ENSMUSG00000055413	51.6627	-1.6946	0.274987	5.54197e-11	1.06303e-09	H2-Q5
ENSMUSG00000115976	5.27866	-1.70168	0.851287	0.00225034	0.00979084	Gm31462
ENSMUSG00000091199	16.91	-1.70402	0.562399	0.000131012	0.000796253	Gm2619
ENSMUSG00000109873	8.34903	-1.70597	0.806099	0.00151508	0.00693592	Gm45407
ENSMUSG00000047786	105.68	-1.70602	0.24311	1.64309e-13	4.52576e-12	Lix1
ENSMUSG00000120978	13.6335	-1.70805	0.498758	3.74943e-05	0.000256915
ENSMUSG00000117171	22.8437	-1.7117	0.362027	1.50835e-07	1.64282e-06	C230013L11Rik
ENSMUSG00000120697	179.146	-1.71293	0.231137	8.48794e-15	2.82968e-13
ENSMUSG00000074388	3.58029	-1.71529	1.77533	0.00721254	0.0264939	Gm5544
ENSMUSG00000118640	5.55524	-1.72382	0.904294	0.00209003	0.00916843	Gm7582
ENSMUSG00000029605	40.7481	-1.72438	0.297164	4.8845e-10	8.09706e-09	Oas1b
ENSMUSG00000078630	14.6991	-1.72526	0.501048	3.90276e-05	0.000266613	Tomt
ENSMUSG00000039997	415.451	-1.73576	0.141331	8.82964e-36	1.99428e-33	Ifi203
ENSMUSG00000085274	9.09037	-1.74323	0.923429	0.00300997	0.0125867	BC046401
ENSMUSG00000097217	16.7923	-1.74555	0.535741	6.29256e-05	0.000410915	Gm26549
ENSMUSG00000028755	18.366	-1.74775	0.597797	0.000177487	0.00103753	Cda
ENSMUSG00000097090	13.8383	-1.74898	0.5309	6.85605e-05	0.000443703	Gm26724
ENSMUSG00000102964	14.9506	-1.75204	0.606145	0.000225248	0.00128311	9430034N14Rik
ENSMUSG00000081650	7.01476	-1.76291	0.64179	0.000349478	0.00189507	Gm16181
ENSMUSG00000040852	63.4346	-1.76653	0.285376	4.03877e-11	7.88936e-10	Plekhh2
ENSMUSG00000030577	7.25093	-1.76855	0.857528	0.00157831	0.00718532	Cd22
ENSMUSG00000072421	15.7375	-1.773	0.571556	0.000131838	0.000800732	Gm10357
ENSMUSG00000046733	411.774	-1.78471	0.199284	2.30203e-20	1.49624e-18	Gprc5a
ENSMUSG00000028078	58.7312	-1.78591	0.261834	6.73154e-13	1.69169e-11	Dclk2
ENSMUSG00000015766	1364.47	-1.78843	0.224346	1.02274e-16	4.32785e-15	Eps8
ENSMUSG00000074215	3.78826	-1.79266	1.41649	0.00831086	0.0298665	Gm10643
ENSMUSG00000102425	2.55023	-1.79344	1.45874	0.00632219	0.0237447	Gm26616
ENSMUSG00000034459	220.062	-1.79369	0.224042	8.23063e-17	3.53253e-15	Ifit1
ENSMUSG00000043263	76.2728	-1.79624	0.246361	2.52597e-14	7.89649e-13	Ifi209
ENSMUSG00000027399	7139.61	-1.80031	0.150981	2.99735e-34	6.22518e-32	Il1a
ENSMUSG00000020577	191.968	-1.80742	0.161325	2.64552e-30	4.12086e-28	Tspan13
ENSMUSG00000039763	15.871	-1.80858	0.510512	3.01503e-05	0.000210667	Dnajc28
ENSMUSG00000024669	426.939	-1.80922	0.233386	6.4067e-16	2.4526e-14	Cd5
ENSMUSG00000032841	12.5973	-1.82306	0.486741	1.259e-05	9.54633e-05	Prr5l
ENSMUSG00000024912	210.58	-1.82833	0.423224	8.38434e-07	8.04977e-06	Fosl1
ENSMUSG00000029561	388.366	-1.8286	0.146666	9.46964e-37	2.35984e-34	Oasl2
ENSMUSG00000117050	6.27404	-1.83715	1.47271	0.00615884	0.023209	1700023B13Rik
ENSMUSG00000087894	3.7194	-1.84134	1.26258	0.00451749	0.0177758	Gm25280
ENSMUSG00000028864	24.7167	-1.84336	0.38961	1.6973e-07	1.83204e-06	Hgf
ENSMUSG00000043903	109.933	-1.85325	0.262275	9.21488e-14	2.63039e-12	Zfp469
ENSMUSG00000106239	23.3814	-1.85326	0.393973	1.67021e-07	1.80604e-06	Gm9260
ENSMUSG00000027219	49.4976	-1.85349	0.400685	2.34338e-07	2.46178e-06	Slc28a2
ENSMUSG00000104713	13.1063	-1.86001	0.537447	3.3581e-05	0.000232303	Gbp6
ENSMUSG00000046959	16.2823	-1.86064	0.476422	6.05932e-06	4.93179e-05	Slc26a1
ENSMUSG00000121027	4.85937	-1.8679	1.01869	0.00315869	0.0131254
ENSMUSG00000102202	3.89467	-1.87187	2.05963	0.00967511	0.0338732	Gm33280
ENSMUSG00000085665	4.35423	-1.87396	1.34527	0.00736031	0.0269326	Gm12059
ENSMUSG00000087444	10.8395	-1.88282	0.555466	3.65746e-05	0.000251375	Gm5475
ENSMUSG00000027803	86.802	-1.88832	0.207513	6.86788e-21	4.75463e-19	Wwtr1
ENSMUSG00000083473	4.73654	-1.89263	0.999904	0.00273048	0.0115679	Gm13207
ENSMUSG00000016028	176.488	-1.90565	0.212272	1.99738e-20	1.30763e-18	Celsr1
ENSMUSG00000022218	19.7651	-1.90598	0.564339	3.72723e-05	0.000255782	Tgm1
ENSMUSG00000044734	875.081	-1.9126	0.244963	3.89007e-16	1.52472e-14	Serpinb1a
ENSMUSG00000120873	12.8592	-1.91292	0.595481	7.00321e-05	0.000451771
ENSMUSG00000079227	13.0069	-1.92139	0.62146	0.000124391	0.000761132	Ccr5
ENSMUSG00000027955	173.635	-1.92217	0.156081	4.11123e-36	9.77445e-34	Gask1b
ENSMUSG00000028583	12.8685	-1.92492	0.666659	0.000176432	0.00103203	Pdpn
ENSMUSG00000105509	13.482	-1.92563	0.497998	7.76339e-06	6.17144e-05	C130013H08Rik
ENSMUSG00000106940	5.70881	-1.92931	0.790933	0.000796429	0.00396488	Gm42930
ENSMUSG00000034177	19.7096	-1.93056	0.399671	9.61763e-08	1.08681e-06	Rnf43
ENSMUSG00000101555	5.23136	-1.93116	0.811728	0.000883764	0.00434642	Gm28731
ENSMUSG00000028238	65.1272	-1.9338	0.275997	1.88267e-13	5.13044e-12	Atp6v0d2
ENSMUSG00000120633	6.18453	-1.95018	0.709221	0.000363514	0.00196011
ENSMUSG00000031026	22.3128	-1.95181	0.397706	5.82605e-08	6.95316e-07	Trim66
ENSMUSG00000108060	22.777	-1.95359	0.466465	1.49088e-06	1.36884e-05	4921529L05Rik
ENSMUSG00000087312	3.40781	-1.95548	1.44213	0.00704346	0.0259677	Gm13833
ENSMUSG00000086851	11.6553	-1.95578	0.59701	6.27653e-05	0.000410165	A430108G06Rik
ENSMUSG00000024238	7.28688	-1.95624	0.880641	0.00134579	0.00625602	Zeb1
ENSMUSG00000065701	3.12006	-1.95756	1.5557	0.00735211	0.0269097	Rny1
ENSMUSG00000031779	75.8528	-1.9582	0.279096	1.46571e-13	4.06818e-12	Ccl22
ENSMUSG00000032470	22.8783	-1.9612	0.498897	6.73773e-06	5.43015e-05	Mras
ENSMUSG00000118449	3.10608	-1.9632	1.54158	0.00722356	0.026529	Gm3625
ENSMUSG00000034799	65.7004	-1.97158	0.279628	1.41228e-13	3.93804e-12	Unc13a
ENSMUSG00000121104	4.37788	-1.97365	1.0479	0.00202236	0.00889749
ENSMUSG00000030103	1326.01	-2.00353	0.160149	4.4806e-37	1.17333e-34	Bhlhe40
ENSMUSG00000082292	9.57276	-2.01146	0.628311	8.14887e-05	0.000518283	Gm12250
ENSMUSG00000036206	42.6056	-2.02249	0.381575	6.98024e-09	9.62793e-08	Sh3bp4
ENSMUSG00000047867	142.356	-2.0246	0.23257	2.03251e-19	1.15853e-17	Gimap6
ENSMUSG00000020689	19.276	-2.02997	0.401865	2.46783e-08	3.11608e-07	Itgb3
ENSMUSG00000030530	4107.2	-2.04237	0.147079	4.96767e-45	1.83186e-42	Furin
ENSMUSG00000021360	22.8163	-2.04586	0.406983	3.36071e-08	4.15637e-07	Gcnt2
ENSMUSG00000030107	472.678	-2.05386	0.137851	2.27004e-51	1.17193e-48	Usp18
ENSMUSG00000111533	15.3928	-2.06779	0.737103	0.00045563	0.00240093	Gm39458
ENSMUSG00000023009	2625.35	-2.07953	0.0851739	1.26853e-132	1.14605e-128	Nckap5l
ENSMUSG00000033880	720.158	-2.09461	0.212895	5.84244e-24	5.4137e-22	Lgals3bp
ENSMUSG00000049848	26.8832	-2.0981	0.403418	1.7146e-08	2.21769e-07	Ceacam19
ENSMUSG00000052955	2.44522	-2.10092	1.24957	0.00378479	0.0153335	Cpvl
ENSMUSG00000102777	4.05243	-2.10676	1.02592	0.00178044	0.00796642	Gm38161
ENSMUSG00000112711	2.54458	-2.10951	1.29941	0.00394093	0.0158912	Gm32552
ENSMUSG00000061981	32.5375	-2.11732	0.35772	2.49361e-10	4.31994e-09	Flot2
ENSMUSG00000078263	3.12556	-2.11839	1.62633	0.0039963	0.0160822	Gm14188
ENSMUSG00000052595	19.5329	-2.11868	0.424902	3.59592e-08	4.42005e-07	A1cf
ENSMUSG00000062488	57.085	-2.12326	0.255062	6.54339e-18	3.15287e-16	Ifit3b
ENSMUSG00000111343	10.4726	-2.13703	0.592002	1.80658e-05	0.000132534	Gm47175
ENSMUSG00000087390	27.761	-2.13778	0.43194	5.26026e-08	6.31546e-07	Gm7598
ENSMUSG00000073409	22.1144	-2.14068	0.574028	9.18248e-06	7.14856e-05	H2-Q6
ENSMUSG00000108436	9.67643	-2.14604	0.716923	0.000133083	0.000807209	Gm44851
ENSMUSG00000120945	7.94024	-2.15421	0.621787	3.55529e-05	0.000244913
ENSMUSG00000009731	5.07695	-2.15447	1.27388	0.0073171	0.0268234	Kcnd1
ENSMUSG00000054003	8.85795	-2.16442	0.978118	0.00158595	0.00720918	Tdrd9
ENSMUSG00000027801	4.68924	-2.17053	0.98473	0.00101647	0.00491481	Tm4sf4
ENSMUSG00000103094	5.5318	-2.17452	1.51685	0.00380091	0.0153953	Gm37558
ENSMUSG00000074896	293.756	-2.17847	0.174854	7.43856e-37	1.89306e-34	Ifit3
ENSMUSG00000109279	5.03646	-2.17901	0.920426	0.00118399	0.00560185	Gm45220
ENSMUSG00000089942	17.1837	-2.18134	0.435778	3.55793e-08	4.39128e-07	Pira2
ENSMUSG00000033213	42.4863	-2.18199	0.909517	0.000541397	0.0027998	AA467197
ENSMUSG00000096995	7.77593	-2.1908	0.747131	0.000177878	0.00103948	2810029C07Rik
ENSMUSG00000029298	35.5389	-2.20368	0.344563	1.15861e-11	2.44002e-10	Gbp9
ENSMUSG00000087639	4.35505	-2.20464	1.07635	0.00223358	0.00972495	Gm15512
ENSMUSG00000020787	4.13952	-2.2049	1.24411	0.00312863	0.0130226	P2rx1
ENSMUSG00000023341	36.2285	-2.20622	0.364202	7.79761e-11	1.45253e-09	Mx2
ENSMUSG00000050578	2813.76	-2.21089	0.607445	1.14422e-05	8.73831e-05	Mmp13
ENSMUSG00000004105	109.422	-2.21686	0.208987	2.65734e-27	3.26635e-25	Angptl2
ENSMUSG00000020598	112.441	-2.22164	0.308701	3.91739e-14	1.18764e-12	Nrcam
ENSMUSG00000015396	2129.24	-2.22455	0.15952	2.1313e-45	8.37184e-43	Cd83
ENSMUSG00000120196	4.49252	-2.22505	0.793234	0.000287904	0.00159575
ENSMUSG00000005045	27.3011	-2.23124	0.367652	7.37022e-11	1.38433e-09	Chd5
ENSMUSG00000104693	3.50491	-2.23196	1.23045	0.00385594	0.0155833	Gm42941
ENSMUSG00000034394	39.5582	-2.23814	0.39144	5.90158e-10	9.67656e-09	Lif
ENSMUSG00000104571	3.33526	-2.23865	1.15896	0.00255663	0.0109417	Gm43010
ENSMUSG00000074417	5.12486	-2.2488	0.731375	0.000116345	0.000716022	Pira12
ENSMUSG00000023802	4.22477	-2.25257	1.09179	0.00178819	0.00799574	Nox3
ENSMUSG00000103772	2.57876	-2.26346	1.56944	0.00736629	0.0269491	Gm36933
ENSMUSG00000020807	8.02681	-2.26443	0.777162	0.000242008	0.00136908	4933427D14Rik
ENSMUSG00000020638	902.999	-2.27435	0.327728	1.54808e-13	4.27059e-12	Cmpk2
ENSMUSG00000060550	63.7868	-2.27927	0.211468	3.11725e-28	4.26709e-26	H2-Q7
ENSMUSG00000022231	38.5296	-2.28072	0.315575	3.65693e-14	1.11241e-12	Sema5a
ENSMUSG00000027398	6280.85	-2.28569	0.1164	4.58556e-87	4.87391e-84	Il1b
ENSMUSG00000114709	4.33023	-2.31189	0.891377	0.000566929	0.00291432	Gm47920
ENSMUSG00000028121	166.022	-2.31853	0.312317	6.62482e-15	2.25431e-13	Bcar3
ENSMUSG00000112705	4.56074	-2.33277	1.09682	0.00189482	0.00840185	Gm47552
ENSMUSG00000046318	132.246	-2.3393	0.254713	2.33211e-21	1.67884e-19	Ccbe1
ENSMUSG00000061852	3.18628	-2.33955	1.6031	0.00691839	0.0255745	Gm53056
ENSMUSG00000030742	237.5	-2.34265	0.305541	1.00934e-15	3.77594e-14	Lat
ENSMUSG00000112212	51.048	-2.35654	0.438734	3.96237e-09	5.7231e-08	Gm46189
ENSMUSG00000091438	2.76332	-2.36164	1.70541	0.0065435	0.0244165	Gm17088
ENSMUSG00000043085	3.18872	-2.36356	1.17238	0.00160341	0.00727393	Tmem82
ENSMUSG00000073130	6.10267	-2.37206	0.686702	3.73427e-05	0.000256168	Gm1141
ENSMUSG00000083581	4.95678	-2.38244	0.822523	0.000206609	0.00118703	Gm14186
ENSMUSG00000085984	12.8833	-2.38745	0.543626	1.02792e-06	9.72438e-06	1700001G11Rik
ENSMUSG00000025492	61.7925	-2.3953	0.478353	2.92179e-08	3.64598e-07	Ifitm3
ENSMUSG00000028927	459.101	-2.40116	0.121674	1.0079e-87	1.21412e-84	Padi2
ENSMUSG00000003882	24.3326	-2.40155	0.393963	6.75185e-11	1.2815e-09	Il7r
ENSMUSG00000020599	31.2904	-2.40946	0.403213	1.30015e-10	2.34924e-09	Rgs9
ENSMUSG00000028037	154.52	-2.42034	0.227434	1.01302e-27	1.28903e-25	Ifi44
ENSMUSG00000036526	791.422	-2.42039	0.130852	1.61683e-77	1.53761e-74	Card11
ENSMUSG00000104554	4.10251	-2.42464	1.38033	0.00191245	0.00847172	Gm4610
ENSMUSG00000097328	86.9928	-2.44586	0.198309	5.87315e-36	1.34332e-33	Tnfsf12
ENSMUSG00000055210	8.11926	-2.45201	1.03066	0.00159202	0.00723495	Foxd2
ENSMUSG00000035373	2473.23	-2.46615	0.461626	4.45668e-09	6.35578e-08	Ccl7
ENSMUSG00000091898	11.5702	-2.46687	0.467296	8.98199e-09	1.21935e-07	Tnnc1
ENSMUSG00000120808	39.9029	-2.48905	0.251333	2.6089e-24	2.52087e-22
ENSMUSG00000109656	7.74579	-2.50439	0.711495	2.56243e-05	0.000182357	Gm45548
ENSMUSG00000001348	82.7729	-2.50842	0.263592	1.35957e-22	1.07275e-20	Acp5
ENSMUSG00000022144	21.8269	-2.53047	0.460185	1.97161e-09	3.01907e-08	Gdnf
ENSMUSG00000001622	12.1831	-2.54273	0.655474	7.32245e-06	5.84922e-05	Csn3
ENSMUSG00000020871	2.45393	-2.54667	1.38207	0.00461683	0.0181351	Dlx4
ENSMUSG00000044485	13.7569	-2.54826	0.502385	3.22871e-08	4.00684e-07	Klk1b11
ENSMUSG00000118366	5.43398	-2.55466	0.772232	5.66394e-05	0.000373237	9130016M20Rik
ENSMUSG00000024486	590.247	-2.56222	0.164276	4.25889e-56	3.07816e-53	Hbegf
ENSMUSG00000106149	12.4436	-2.56481	0.603859	1.28473e-06	1.19289e-05	Gm43430
ENSMUSG00000103570	4.25927	-2.56839	0.83473	0.00012071	0.000740364	C630004M23Rik
ENSMUSG00000111528	7.36078	-2.57432	0.731164	2.7257e-05	0.000192236	Gm39460
ENSMUSG00000057135	188.748	-2.57723	0.287985	1.94981e-20	1.28113e-18	Scimp
ENSMUSG00000002808	125.418	-2.62104	0.268208	8.27837e-24	7.55464e-22	Epdr1
ENSMUSG00000020641	1539.27	-2.62342	0.230612	2.78793e-31	4.70795e-29	Rsad2
ENSMUSG00000108171	2.57087	-2.62492	1.64312	0.00449796	0.0177144	Gm43915
ENSMUSG00000116657	348.793	-2.6319	0.40252	3.14874e-12	7.17461e-11	Gm49774
ENSMUSG00000041849	60.7669	-2.63249	0.296226	4.08728e-20	2.57328e-18	Card6
ENSMUSG00000085701	39.7769	-2.64165	0.277689	1.49667e-22	1.1758e-20	Gm12968
ENSMUSG00000032578	43.0791	-2.64443	0.293653	1.5299e-20	1.01632e-18	Cish
ENSMUSG00000081282	3.74219	-2.66073	1.53691	0.001854	0.00824714	Gm13836
ENSMUSG00000001131	6.06249	-2.66617	1.10699	0.00128876	0.00602657	Timp1
ENSMUSG00000043613	18.3868	-2.68462	0.759599	1.66052e-05	0.000123068	Mmp3
ENSMUSG00000031780	12.0754	-2.68992	0.608413	6.99678e-07	6.80801e-06	Ccl17
ENSMUSG00000028179	7.26771	-2.70787	0.632543	1.49993e-06	1.37575e-05	Cth
ENSMUSG00000028128	28.6576	-2.72605	0.323969	3.20062e-18	1.62317e-16	F3
ENSMUSG00000044716	168.032	-2.73838	0.61191	3.20859e-07	3.29972e-06	Dok7
ENSMUSG00000042207	30.7762	-2.73979	0.37983	4.4585e-14	1.33487e-12	Kdm5b
ENSMUSG00000088552	3.3366	-2.75247	1.15003	0.00123754	0.00582472	Mir1957a
ENSMUSG00000020439	130.51	-2.75316	0.206466	2.01864e-41	7.15192e-39	Smtn
ENSMUSG00000052229	3.59418	-2.77183	1.36973	0.0030141	0.0126011	Gpr17
ENSMUSG00000058254	291.121	-2.77282	0.171956	1.03809e-59	7.81556e-57	Tspan7
ENSMUSG00000111148	45.7513	-2.78865	0.302196	1.5602e-21	1.13674e-19	Gm2774
ENSMUSG00000120864	4.02128	-2.78931	1.00531	0.000390612	0.00208939
ENSMUSG00000049723	6585.21	-2.79629	0.212864	1.08775e-40	3.70842e-38	Mmp12
ENSMUSG00000120016	5.04313	-2.80504	1.15822	0.00062316	0.00317282
ENSMUSG00000010362	80.0652	-2.81256	0.317135	3.25084e-20	2.06103e-18	Rdm1
ENSMUSG00000095620	12.2151	-2.81523	0.736063	5.93426e-06	4.84748e-05	Csta2
ENSMUSG00000004791	13.7669	-2.8221	0.524836	4.23921e-09	6.07923e-08	Pgf
ENSMUSG00000022667	29.9839	-2.83335	0.385656	1.9926e-14	6.33878e-13	Cd200r1
ENSMUSG00000115174	27.2764	-2.84033	0.466216	5.98364e-11	1.14098e-09	Gm35996
ENSMUSG00000015090	4.98361	-2.84041	1.04048	0.000606477	0.00309673	Ptgds
ENSMUSG00000037390	13.47	-2.84726	0.496023	4.99651e-10	8.23741e-09	Muc3
ENSMUSG00000042189	2.94931	-2.85085	1.66745	0.00353988	0.0144514	Tekt3
ENSMUSG00000071064	92.6855	-2.85403	0.199381	1.80006e-47	7.93302e-45	Zfp827
ENSMUSG00000022440	75.1524	-2.85488	0.27994	1.49229e-25	1.57686e-23	C1qtnf6
ENSMUSG00000108269	6.14695	-2.87076	0.799969	2.49821e-05	0.00017842	Gm18422
ENSMUSG00000020407	182.811	-2.89883	0.32743	4.68144e-20	2.93711e-18	Upp1
ENSMUSG00000022766	10.5317	-2.9379	0.656976	4.89558e-07	4.8872e-06	Serpind1
ENSMUSG00000025196	12.9623	-2.94944	0.526744	2.08901e-09	3.1773e-08	Cpn1
ENSMUSG00000031778	49.1126	-2.95137	0.380013	7.61383e-16	2.8963e-14	Cx3cl1
ENSMUSG00000119946	18.2609	-2.96585	0.648201	2.05375e-07	2.18019e-06
ENSMUSG00000018752	12.4862	-2.97098	0.542443	3.21763e-09	4.74221e-08	Tnfsfm13
ENSMUSG00000001025	1019.73	-2.97494	0.132803	8.30376e-113	2.50068e-109	S100a6
ENSMUSG00000035413	4.6807	-2.99358	1.2013	0.00157066	0.0071577	Tmem98
ENSMUSG00000052920	12.3094	-2.99675	0.541302	2.66693e-09	3.98584e-08	Prkg1
ENSMUSG00000100813	5.30468	-2.99884	0.893898	6.22854e-05	0.000407324	Gm28874
ENSMUSG00000081541	1.80974	-3.01571	1.79438	0.00316229	0.0131355	Gm13940
ENSMUSG00000018166	11.6224	-3.04627	0.662096	4.85002e-07	4.84439e-06	Erbb3
ENSMUSG00000029408	2.39945	-3.05619	1.27748	0.00167405	0.00755077	Abcb9
ENSMUSG00000071604	56.0156	-3.06633	0.319882	1.20926e-22	9.6256e-21	Entrep1
ENSMUSG00000027435	708.132	-3.0855	0.150991	6.16048e-94	1.01194e-90	Cd93
ENSMUSG00000041544	31.1857	-3.0952	0.460444	1.19178e-12	2.86741e-11	Disp3
ENSMUSG00000026475	10.3459	-3.12281	0.621506	3.57247e-08	4.3983e-07	Rgs16
ENSMUSG00000074364	93.4567	-3.14254	0.25055	3.43524e-37	9.12815e-35	Ehd2
ENSMUSG00000055538	10.1316	-3.14821	0.926134	0.000119321	0.000733336	Zcchc24
ENSMUSG00000079363	7.83251	-3.14983	0.877838	2.79581e-05	0.000196489	Gbp4
ENSMUSG00000024427	27.4196	-3.1553	0.388987	4.5718e-17	2.0247e-15	Spry4
ENSMUSG00000038235	37.8657	-3.16052	0.492775	1.82979e-11	3.7401e-10	F11r
ENSMUSG00000119286	9.73664	-3.16179	0.558782	1.02119e-09	1.62143e-08	Rnu5g
ENSMUSG00000066363	28.0731	-3.18149	0.390638	2.49514e-17	1.12994e-15	Serpina3f
ENSMUSG00000042532	2.75697	-3.1876	1.52423	0.00167892	0.00756709	Golga7b
ENSMUSG00000085213	8.52093	-3.21117	1.21055	0.00103096	0.00497155	Gm13091
ENSMUSG00000094733	3.08472	-3.24646	1.39671	0.000946394	0.00462076	Csta3
ENSMUSG00000006930	15.9856	-3.27769	0.562453	9.01479e-10	1.43767e-08	Hap1
ENSMUSG00000022836	31.3747	-3.284	0.48903	2.38425e-12	5.50204e-11	Mylk
ENSMUSG00000032310	16.4376	-3.28693	0.441161	6.14776e-15	2.10386e-13	Cyp1a2
ENSMUSG00000044770	5.23416	-3.28846	1.08582	0.00024299	0.00137249	Scml4
ENSMUSG00000091955	50.4468	-3.33496	0.344621	3.18839e-23	2.75651e-21	Gm9844
ENSMUSG00000043811	7.21863	-3.33668	0.910621	1.66686e-05	0.000123437	Rtn4r
ENSMUSG00000005125	281.857	-3.35046	0.154824	2.94501e-105	6.65168e-102	Ndrg1
ENSMUSG00000031257	10.8367	-3.35865	0.648142	2.64174e-08	3.31484e-07	Nox1
ENSMUSG00000119838	3.27982	-3.39531	1.52287	0.000964433	0.00469333	Gm23444
ENSMUSG00000021367	51.6197	-3.40241	0.26718	4.74446e-38	1.36075e-35	Edn1
ENSMUSG00000037849	11.1179	-3.46144	0.66387	1.84787e-08	2.37815e-07	Ifi206
ENSMUSG00000029334	36.1787	-3.4771	0.299491	2.5844e-32	4.66976e-30	Prkg2
ENSMUSG00000119776	13.6535	-3.47939	0.62622	1.44159e-09	2.25721e-08	Gm23849
ENSMUSG00000110495	4.62281	-3.50285	1.2447	0.000506704	0.00264003	Gm45879
ENSMUSG00000018916	20.9444	-3.50571	0.485386	3.99625e-14	1.20952e-12	Csf2
ENSMUSG00000116202	2.4416	-3.56442	1.67283	0.00133247	0.00620208	Rpl10a-ps3
ENSMUSG00000034764	8.93036	-3.5662	0.723911	1.21107e-07	1.33595e-06	1700006J14Rik
ENSMUSG00000119227	3.82096	-3.58782	1.28412	0.000228483	0.0013003	Gm25099
ENSMUSG00000113575	2.50898	-3.59631	1.70423	0.00135162	0.00627987	A930023M06Rik
ENSMUSG00000112963	64.714	-3.6133	0.314733	1.114e-31	1.97343e-29	Gm6093
ENSMUSG00000026579	50.3993	-3.65664	0.453537	1.73202e-16	7.04864e-15	F5
ENSMUSG00000079523	995.074	-3.67863	0.159517	8.29414e-119	3.74667e-115	Tmsb10
ENSMUSG00000119476	7.12608	-3.69202	0.871095	1.43537e-06	1.32257e-05	Rnu1a1
ENSMUSG00000108090	3.73591	-3.72692	1.2205	0.000319429	0.00174479	Gm6637
ENSMUSG00000028245	26.7819	-3.74439	0.677535	6.69496e-09	9.26272e-08	Nsmaf
ENSMUSG00000072255	4.3361	-3.88371	1.05898	2.66016e-05	0.000188496	Rpl31-ps17
ENSMUSG00000047415	62.6508	-3.93676	0.307879	1.02216e-38	3.07824e-36	Gpr68
ENSMUSG00000028773	232.856	-4.07117	0.193807	7.39939e-99	1.337e-95	Fabp3
ENSMUSG00000076441	73.2223	-4.17155	0.287928	1.84572e-48	8.33758e-46	Ass1
ENSMUSG00000050439	7.57964	-4.22955	0.894854	3.46011e-07	3.54829e-06	Enthd1
ENSMUSG00000053846	25.8033	-4.23894	0.596187	4.26274e-13	1.09877e-11	Lipg
ENSMUSG00000119427	3.18604	-4.25855	2.41232	0.00118684	0.00561238	Gm24830
ENSMUSG00000002602	424.637	-4.33198	0.188539	3.29043e-117	1.1891e-113	Axl
ENSMUSG00000065232	3.49951	-4.34597	1.44684	0.000217656	0.00124496	Gm22973
ENSMUSG00000089701	8.32425	-4.40145	1.03294	2.90719e-06	2.51942e-05	Gm15978
ENSMUSG00000091993	28.6628	-4.40993	0.440545	1.24904e-24	1.23328e-22	B930036N10Rik
ENSMUSG00000119895	10.8293	-4.42234	0.6435	9.32937e-13	2.28109e-11	Gm22513
ENSMUSG00000119892	9.9207	-4.59118	0.842917	3.2024e-09	4.72747e-08	Gm23971
ENSMUSG00000064899	7.67096	-4.59381	0.959814	1.21031e-07	1.33593e-06	Snord118
ENSMUSG00000094392	15.9807	-4.60093	0.689702	6.11223e-12	1.33384e-10	Gm3788
ENSMUSG00000019256	90.0128	-4.66965	0.310676	5.88149e-52	3.22038e-49	Ahr
ENSMUSG00000042671	3.73832	-4.84501	2.64987	0.000434021	0.00229913	Rgs8
ENSMUSG00000118837	10.8933	-5.24406	0.839238	4.01395e-11	7.84936e-10	Rnu2-10
ENSMUSG00000119403	3.38891	-5.28905	1.53422	2.32949e-05	0.000167229	Gm22265
ENSMUSG00000054976	21.0774	-5.31175	0.623709	5.55355e-18	2.70477e-16	Nyap2
ENSMUSG00000079597	15.1939	-5.38403	0.690988	2.29645e-15	8.23304e-14	Cstdc4
ENSMUSG00000065176	7.59234	-5.41853	0.966318	5.81609e-09	8.16558e-08	Rnu12
ENSMUSG00000076617	15.7019	-5.45616	2.40833	1.70689e-05	0.000126142	Ighm
ENSMUSG00000028834	15.3805	-5.72323	1.0129	1.94521e-08	2.49453e-07	Trim63
ENSMUSG00000072772	144.763	-5.79768	0.261581	1.01891e-109	2.6301e-106	Grcc10
ENSMUSG00000025085	13.4147	-5.90296	2.44107	3.77339e-06	3.21914e-05	Ablim1
ENSMUSG00000001506	2.36955	-6.1031	2.85311	0.000100202	0.000624973	Col1a1
ENSMUSG00000107722	5.86367	-6.20546	1.44767	5.31561e-07	5.27445e-06	2900060B14Rik
ENSMUSG00000118859	6.00298	-6.25434	1.38342	1.7937e-07	1.92689e-06	Gm26316
ENSMUSG00000006221	875.089	-6.88219	0.274125	1.08109e-138	1.95343e-134	Hspb7
ENSMUSG00000121040	49.2832	-8.04075	0.735181	4.3395e-27	5.19274e-25
ENSMUSG00000036853	111.959	-8.74858	1.29542	3.54445e-14	1.08183e-12	Mcoln3
ENSMUSG00000119132	20.4914	-10.7997	3.02559	1.3988e-15	5.14764e-14	Gm24407
