# Supplementary material for: Copper regulates the expression of immune genes in microglial cells in vitro
Source: Immunobiology. Author manuscript; Available in PMC 2026 Jun 22. (PMC13285316; doi:10.1016/j.imbio.2025.153145)
Supplement: 10 [file NIHMS2187441-supplement-10.xlsx]

## Sheet: Sheet1
Hprt_F	TCAGTCAACGGGGGACATAAA
Hprt_R	GGGGCTGTACTGCTTAACCAG
Il-1b_F	GCAACTGTTCCTGAACTCAACT
Il-1b_R	ATCTTTTGGGGTCCGTCAACT
Il-6_F	CCACTTCACAAGTCGGAGGCTT
Il-6_R	CCAGCTTATCTGTTAGGAGA
Nos2_F	GTTCTCAGCCCAACAATACAAGA
Nos2_R	GTGGACGGGTCGATGTCAC
Il-1a_F	CGAAGACTACAGTTCTGCCATT
Il-1a_R	GACGTTTCAGAGGTTCTCAGAG
Tnfa_F	CCCTCACACTCAGATCATCTTCT
Tnfa_R	GCTACGACGTGGGCTACAG
Slc31a1_F	TATGAACCACACGGACGACAA
Slc31a1_R	GCCATTTCTCCAGGTGTATTGA
Atp7a_F	TGGGAAAGTGAATGGTGTCCA
Atp7a_R	ACGGTATTGGTTAAGACAGGGA
